# Supplementary material for: Bis[2-((4,6-dimethyl­pyrimidin-2-yl){2-[(4,6-dimethyl­pyrimidin-2-yl)sulfan­yl]eth­yl}amino)­eth­yl] disulfide
Source: Acta Crystallogr Sect E Struct Rep Online. 2010 Sep 8;66(Pt 10):o2517. doi: 10.1107/S1600536810035245 (PMC2983405; doi:10.1107/S1600536810035245)
Supplement: Supplementary file 1 [file e-66-o2517-sup1.cif]

##############################################################################
###                                                                        ###
###        Electronic paper (Acta Crystallographica Section E)             ###
###                                                                        ###
##############################################################################
#                                                                            #
# This CIF contains the data in a paper accepted for publication in Acta     #
# Crystallographica Section E. It conforms to the requirements of Notes      #
# for Authors for Section E, and has been peer reviewed under the auspices   #
# of the IUCr Commission on Journals.                                        #
#                                                                            #
# Full details of the Crystallographic Information File format               #
# are given in the paper "The Crystallographic Information File (CIF):       #
# a New Standard Archive File for Crystallography" by S. R. Hall, F. H.      #
# Allen and I. D. Brown [Acta Cryst. (1991), A47, 655-685].                  #
#                                                                            #
# The current version of the core CIF dictionary is obtainable from          #
# ftp://ftp.iucr.org/pub/cif_core.dic. The current version number is 2.4.    #
#                                                                            #
# Software is freely available for graphical display of the structure(s) in  #
# this CIF.  For information consult the CIF home page http://www.iucr.org/  #
# cif/home.html                                                              #
#                                                                            #
# This file may be used for bona fide research purposes within the           #
# scientific community so long as proper attribution is given to the journal # 
# article from which it was obtained.                                        #
#                                                                            #
##############################################################################
                                             
data_global
_audit_creation_method     SHELXL-97
_journal_date_recd_electronic     2010-08-26
_journal_date_accepted     2010-09-01
_journal_name_full     'Acta Crystallographica, Section E'
_journal_year     2010
_journal_volume     66
_journal_issue     10
_journal_page_first     o2517
_journal_page_last     o2517
_journal_paper_category     QO
_journal_coeditor_code     XU5021
_publ_contact_author
;
     Dr. Seik Weng Ng
     Department of Chemistry
     University of Malaya
     50603 Kuala Lumpur
     Malaysia
;
_publ_contact_author_email     seikweng@um.edu.my
_publ_contact_author_fax     '03 7967 4193'
_publ_contact_author_phone     '03 7967 6778'
_publ_section_title
;\
Bis[2-((4,6-dimethylpyrimidin-2-yl){2-[(4,6-dimethylpyrimidin-2-yl)sulfanyl]\
ethyl}amino)ethyl] disulfide
;
loop_
    _publ_author_name
    _publ_author_address
    'Wang, Guo-Qing'
;
Shanghai Sunvea Chemical Materials Science and Technology Co Ltd
Shanghai 201611
People's Republic of China
;
    'Ma, Cong-Hui'
;
Institute of Marine Materials Science and Engineering
Shanghai Maritime University
Shanghai 201306
People's Republic of China
;
    'Li, Wen-Ge'
;
Institute of Marine Materials Science and Engineering
Shanghai Maritime University
Shanghai 201306
People's Republic of China
;
    'Li, Xiao-Feng'
;
Institute of Marine Materials Science and Engineering
Shanghai Maritime University
Shanghai 201306
People's Republic of China
;
    'Ng, Seik Weng'
;
Department of Chemistry
University of Malaya
50603 Kuala Lumpur
Malaysia
;
_publ_section_synopsis     .
data_I
_audit_creation_method     SHELXL-97
_chemical_name_systematic
;
Bis[2-((4,6-dimethylpyrimidin-2-yl){2-[(4,6-dimethylpyrimidin-2-
yl)sulfanyl]ethyl}amino)ethyl] disulfide
;
_chemical_name_common     ?
_chemical_formula_moiety     'C32 H44 N10 S4'
_chemical_formula_sum     'C32 H44 N10 S4'
_chemical_formula_iupac     'C32 H44 N10 S4'
_chemical_formula_weight     697.01
_chemical_melting_point     ?
_symmetry_cell_setting     triclinic
_symmetry_space_group_name_H-M     'P -1'
_symmetry_space_group_name_Hall     '-P 1'
loop_
    _symmetry_equiv_pos_as_xyz
    'x, y, z'
    '-x, -y, -z'
_cell_length_a     11.7626(5)
_cell_length_b     12.7672(6)
_cell_length_c     13.7444(7)
_cell_angle_alpha     106.382(4)
_cell_angle_beta     103.276(4)
_cell_angle_gamma     102.294(4)
_cell_volume     1840.15(17)
_cell_formula_units_Z     2
_cell_measurement_reflns_used     5344
_cell_measurement_theta_min     4.6
_cell_measurement_theta_max     74.5
_cell_measurement_temperature     293(2)
_exptl_crystal_description     Prism
_exptl_crystal_colour     Colorless
_exptl_crystal_size_max     0.30
_exptl_crystal_size_mid     0.25
_exptl_crystal_size_min     0.20
_exptl_crystal_density_diffrn     1.258
_exptl_crystal_density_meas     ?
_exptl_crystal_density_method     'not measured'
_exptl_crystal_F_000     740
_exptl_absorpt_coefficient_mu     2.665
_exptl_absorpt_correction_type     multi-scan
_exptl_absorpt_process_details     '(CrysAlis RED; Oxford Diffraction, 2009)'
_exptl_absorpt_correction_T_min     0.9471
_exptl_absorpt_correction_T_max     1.0000
_diffrn_ambient_temperature     293(2)
_diffrn_radiation_type     CuK\a
_diffrn_radiation_wavelength     1.54184
_diffrn_radiation_source     'fine-focus sealed tube'
_diffrn_radiation_monochromator     graphite
_diffrn_measurement_device_type
                         'Oxford Diffraction Xcalibur Sapphire 3 diffractometer'
_diffrn_measurement_method     '\w scans'
_diffrn_detector_area_resol_mean     16.0855
_diffrn_reflns_number     11434
_diffrn_reflns_av_R_equivalents     0.0197
_diffrn_reflns_av_sigmaI/netI     0.0275
_diffrn_reflns_theta_min     4.64
_diffrn_reflns_theta_max     72.63
_diffrn_reflns_theta_full     72.63
_diffrn_measured_fraction_theta_max     0.966
_diffrn_measured_fraction_theta_full     0.966
_diffrn_reflns_limit_h_min     -14
_diffrn_reflns_limit_h_max     11
_diffrn_reflns_limit_k_min     -15
_diffrn_reflns_limit_k_max     15
_diffrn_reflns_limit_l_min     -16
_diffrn_reflns_limit_l_max     16
_diffrn_standards_number     0
_diffrn_standards_interval_count     0
_diffrn_standards_interval_time     0
_diffrn_standards_decay_%     0
_reflns_number_total     7060
_reflns_number_gt     5177
_reflns_threshold_expression     I>2\s(I)
_refine_ls_structure_factor_coef     Fsqd
_refine_ls_matrix_type     full
_refine_ls_R_factor_all     0.0984
_refine_ls_R_factor_gt     0.0805
_refine_ls_wR_factor_gt     0.2378
_refine_ls_wR_factor_ref     0.2519
_refine_ls_goodness_of_fit_ref     1.065
_refine_ls_restrained_S_all     1.071
_refine_ls_number_reflns     7060
_refine_ls_number_parameters     423
_refine_ls_number_restraints     4
_refine_ls_hydrogen_treatment     constr
_refine_ls_weighting_scheme     calc
_refine_ls_weighting_details
         'calc w=1/[\s^2^(Fo^2^)+(0.1399P)^2^+1.4306P] where P=(Fo^2^+2Fc^2^)/3'
_atom_sites_solution_hydrogens     geom
_atom_sites_solution_primary     direct
_atom_sites_solution_secondary     difmap
_refine_ls_shift/su_max     0.001
_refine_ls_shift/su_mean     0.001
_refine_diff_density_max     1.449
_refine_diff_density_min     -0.749
_refine_ls_extinction_method     none
_refine_ls_extinction_coef     ?
loop_
    _atom_type_symbol
    _atom_type_description
    _atom_type_scat_dispersion_real
    _atom_type_scat_dispersion_imag
    _atom_type_scat_source
    'C' 'C' 0.0181 0.0091
                         'International Tables Vol C Tables 4.2.6.8 and 6.1.1.4'
    'H' 'H' 0.0000 0.0000
                         'International Tables Vol C Tables 4.2.6.8 and 6.1.1.4'
    'N' 'N' 0.0311 0.0180
                         'International Tables Vol C Tables 4.2.6.8 and 6.1.1.4'
    'S' 'S' 0.3331 0.5567
                         'International Tables Vol C Tables 4.2.6.8 and 6.1.1.4'
_computing_data_collection     'CrysAlis Pro (Oxford Diffraction, 2009)'
_computing_cell_refinement     'CrysAlis Pro (Oxford Diffraction, 2009)'
_computing_data_reduction     'CrysAlis Pro (Oxford Diffraction, 2009)'
_computing_structure_solution     'SHELXS97 (Sheldrick, 2008)'
_computing_structure_refinement     'SHELXL97 (Sheldrick, 2008)'
_computing_molecular_graphics     'X-SEED (Barbour, 2001)'
_computing_publication_material     'publCIF (Westrip, 2010)'
loop_
    _atom_site_type_symbol
    _atom_site_label
    _atom_site_fract_x
    _atom_site_fract_y
    _atom_site_fract_z
    _atom_site_U_iso_or_equiv
    _atom_site_adp_type
    _atom_site_calc_flag
    _atom_site_refinement_flags
    _atom_site_occupancy
    _atom_site_disorder_assembly
    _atom_site_disorder_group
    S S1 0.74226(10) 0.71528(10) 0.39171(9) 0.0696(3) Uani d . 1 . .
    S S2 0.57455(12) 0.67895(10) 0.41240(10) 0.0812(4) Uani d . 1 . .
    S S3 0.96757(10) 0.65326(9) 0.03184(10) 0.0661(3) Uani d . 1 . .
    S S4 0.36046(14) 0.95980(10) 0.78051(12) 0.0903(5) Uani d . 1 . .
    N N1 0.6607(3) 0.6061(3) 0.1261(3) 0.0538(7) Uani d . 1 . .
    N N2 0.5256(3) 0.4838(3) 0.1734(3) 0.0527(7) Uani d . 1 . .
    N N3 0.6443(3) 0.4147(3) 0.0636(2) 0.0531(7) Uani d . 1 . .
    N N4 0.9874(3) 0.8593(3) 0.1672(3) 0.0582(8) Uani d . 1 . .
    N N5 1.0838(3) 0.8487(3) 0.0304(3) 0.0598(8) Uani d . 1 . .
    N N6 0.6477(4) 0.9727(4) 0.6648(4) 0.0905(14) Uani d . 1 . .
    N N7 0.7688(3) 1.0764(3) 0.5901(3) 0.0745(11) Uani d . 1 . .
    N N8 0.6908(4) 1.1703(3) 0.7257(3) 0.0685(10) Uani d . 1 . .
    N N9 0.3262(4) 0.7490(3) 0.6468(3) 0.0712(10) Uani d . 1 . .
    N N10 0.1976(4) 0.7779(3) 0.7571(3) 0.0731(10) Uani d . 1 . .
    C C1 0.7241(4) 0.7789(3) 0.2897(3) 0.0645(11) Uani d D 1 . .
    H H1A 0.7028 0.8486 0.3162 0.077 Uiso calc R 1 . .
    H H1B 0.8021 0.8000 0.2770 0.077 Uiso calc R 1 . .
    C C2 0.6275(4) 0.7027(3) 0.1837(3) 0.0590(9) Uani d D 1 . .
    H H2A 0.5514 0.6746 0.1972 0.071 Uiso calc R 1 . .
    H H2B 0.6132 0.7485 0.1392 0.071 Uiso calc R 1 . .
    C C3 0.6078(3) 0.4974(3) 0.1210(3) 0.0484(8) Uani d . 1 . .
    C C4 0.4770(3) 0.3770(3) 0.1680(3) 0.0554(9) Uani d . 1 . .
    C C5 0.3843(5) 0.3613(4) 0.2253(4) 0.0772(13) Uani d . 1 . .
    H H5A 0.4117 0.4218 0.2932 0.116 Uiso calc R 1 . .
    H H5B 0.3743 0.2891 0.2358 0.116 Uiso calc R 1 . .
    H H5C 0.3075 0.3628 0.1837 0.116 Uiso calc R 1 . .
    C C6 0.5088(4) 0.2862(3) 0.1110(3) 0.0588(9) Uani d . 1 . .
    H H6 0.4739 0.2122 0.1075 0.071 Uiso calc R 1 . .
    C C7 0.5939(3) 0.3083(3) 0.0593(3) 0.0537(9) Uani d . 1 . .
    C C8 0.6332(5) 0.2155(4) -0.0056(4) 0.0706(11) Uani d . 1 . .
    H H8A 0.7200 0.2308 0.0227 0.106 Uiso calc R 1 . .
    H H8B 0.6130 0.2129 -0.0782 0.106 Uiso calc R 1 . .
    H H8C 0.5918 0.1434 -0.0031 0.106 Uiso calc R 1 . .
    C C9 0.7418(3) 0.6247(3) 0.0630(3) 0.0537(9) Uani d D 1 . .
    H H9A 0.7489 0.6996 0.0571 0.064 Uiso calc R 1 . .
    H H9B 0.7049 0.5684 -0.0084 0.064 Uiso calc R 1 . .
    C C10 0.8697(3) 0.6174(4) 0.1083(3) 0.0591(9) Uani d D 1 . .
    H H10A 0.8643 0.5404 0.1081 0.071 Uiso calc R 1 . .
    H H10B 0.9051 0.6693 0.1816 0.071 Uiso calc R 1 . .
    C C11 1.0171(3) 0.8040(3) 0.0842(3) 0.0551(9) Uani d . 1 . .
    C C12 1.0309(4) 0.9735(4) 0.2019(4) 0.0638(10) Uani d . 1 . .
    C C13 0.9967(5) 1.0376(4) 0.2947(5) 0.0839(14) Uani d . 1 . .
    H H13A 1.0156 1.0076 0.3511 0.126 Uiso calc R 1 . .
    H H13B 0.9106 1.0291 0.2729 0.126 Uiso calc R 1 . .
    H H13C 1.0418 1.1172 0.3196 0.126 Uiso calc R 1 . .
    C C14 1.1014(4) 1.0279(4) 0.1525(4) 0.0691(11) Uani d . 1 . .
    H H14 1.1308 1.1073 0.1768 0.083 Uiso calc R 1 . .
    C C15 1.1274(4) 0.9623(4) 0.0662(4) 0.0611(10) Uani d . 1 . .
    C C16 1.2025(4) 1.0147(4) 0.0081(4) 0.0761(13) Uani d . 1 . .
    H H16A 1.1798 0.9639 -0.0643 0.114 Uiso calc R 1 . .
    H H16B 1.2876 1.0277 0.0425 0.114 Uiso calc R 1 . .
    H H16C 1.1883 1.0862 0.0088 0.114 Uiso calc R 1 . .
    C C17 0.5658(5) 0.8234(6) 0.4963(4) 0.112(2) Uani d D 1 . .
    H H17A 0.5790 0.8783 0.4604 0.134 Uiso calc R 1 . .
    H H17B 0.4857 0.8149 0.5061 0.134 Uiso calc R 1 . .
    C C18 0.6604(5) 0.8636(5) 0.5998(4) 0.0878(15) Uani d D 1 . .
    H H18A 0.7409 0.8759 0.5906 0.105 Uiso calc R 1 . .
    H H18B 0.6495 0.8076 0.6347 0.105 Uiso calc R 1 . .
    C C19 0.7040(5) 1.0778(4) 0.6585(4) 0.0789(14) Uani d . 1 . .
    C C20 0.8330(4) 1.1790(4) 0.5960(3) 0.0659(11) Uani d . 1 . .
    C C21 0.9099(5) 1.1770(6) 0.5229(5) 0.0984(18) Uani d . 1 . .
    H H21A 0.8579 1.1487 0.4503 0.148 Uiso calc R 1 . .
    H H21B 0.9600 1.1280 0.5320 0.148 Uiso calc R 1 . .
    H H21C 0.9613 1.2530 0.5393 0.148 Uiso calc R 1 . .
    C C22 0.8282(4) 1.2782(4) 0.6648(4) 0.0668(11) Uani d . 1 . .
    H H22 0.8742 1.3490 0.6685 0.080 Uiso calc R 1 . .
    C C23 0.7540(4) 1.2708(3) 0.7285(3) 0.0590(9) Uani d . 1 . .
    C C24 0.7415(5) 1.3748(4) 0.8051(4) 0.0796(14) Uani d . 1 . .
    H H24A 0.6594 1.3786 0.7827 0.119 Uiso calc R 1 . .
    H H24B 0.7977 1.4422 0.8062 0.119 Uiso calc R 1 . .
    H H24C 0.7595 1.3701 0.8752 0.119 Uiso calc R 1 . .
    C C25 0.5709(5) 0.9658(4) 0.7391(4) 0.0811(14) Uani d D 1 . .
    H H25A 0.5534 0.8904 0.7449 0.097 Uiso calc R 1 . .
    H H25B 0.6147 1.0219 0.8097 0.097 Uiso calc R 1 . .
    C C26 0.4571(4) 0.9884(4) 0.6943(5) 0.0888(16) Uani d D 1 . .
    H H26A 0.4172 0.9381 0.6208 0.107 Uiso calc R 1 . .
    H H26B 0.4727 1.0671 0.6971 0.107 Uiso calc R 1 . .
    C C27 0.2882(4) 0.8113(4) 0.7202(4) 0.0642(10) Uani d . 1 . .
    C C28 0.2640(5) 0.6370(4) 0.6049(4) 0.0784(13) Uani d . 1 . .
    C C29 0.3050(7) 0.5657(5) 0.5205(5) 0.106(2) Uani d . 1 . .
    H H29A 0.3261 0.6081 0.4762 0.159 Uiso calc R 1 . .
    H H29B 0.2399 0.4968 0.4776 0.159 Uiso calc R 1 . .
    H H29C 0.3751 0.5468 0.5536 0.159 Uiso calc R 1 . .
    C C30 0.1711(6) 0.5938(4) 0.6403(5) 0.0937(17) Uani d . 1 . .
    H H30 0.1300 0.5159 0.6127 0.112 Uiso calc R 1 . .
    C C31 0.1387(5) 0.6670(5) 0.7175(5) 0.0860(15) Uani d . 1 . .
    C C32 0.0362(7) 0.6270(6) 0.7581(7) 0.132(3) Uani d . 1 . .
    H H32A 0.0588 0.6671 0.8335 0.198 Uiso calc R 1 . .
    H H32B 0.0197 0.5464 0.7445 0.198 Uiso calc R 1 . .
    H H32C -0.0357 0.6419 0.7225 0.198 Uiso calc R 1 . .
loop_
    _atom_site_aniso_label
    _atom_site_aniso_U_11
    _atom_site_aniso_U_22
    _atom_site_aniso_U_33
    _atom_site_aniso_U_12
    _atom_site_aniso_U_13
    _atom_site_aniso_U_23
    S1 0.0649(6) 0.0682(7) 0.0666(7) 0.0186(5) 0.0204(5) 0.0108(5)
    S2 0.0860(8) 0.0554(6) 0.0813(8) -0.0002(5) 0.0436(7) -0.0057(5)
    S3 0.0617(6) 0.0514(5) 0.0835(7) 0.0110(4) 0.0360(5) 0.0143(5)
    S4 0.0995(9) 0.0567(6) 0.1033(10) -0.0047(6) 0.0636(8) 0.0056(6)
    N1 0.0538(17) 0.0440(16) 0.0608(18) 0.0087(13) 0.0228(15) 0.0141(14)
    N2 0.0541(17) 0.0459(16) 0.0562(18) 0.0106(13) 0.0209(14) 0.0152(13)
    N3 0.0549(17) 0.0450(16) 0.0532(17) 0.0090(13) 0.0192(14) 0.0104(13)
    N4 0.0518(17) 0.0540(18) 0.068(2) 0.0145(14) 0.0229(15) 0.0174(15)
    N5 0.0507(17) 0.0581(19) 0.070(2) 0.0102(15) 0.0252(16) 0.0213(16)
    N6 0.100(3) 0.061(2) 0.101(3) 0.008(2) 0.057(3) 0.005(2)
    N7 0.066(2) 0.075(2) 0.067(2) 0.0054(18) 0.0332(18) 0.0032(18)
    N8 0.079(2) 0.0455(17) 0.073(2) 0.0055(16) 0.0401(19) 0.0054(16)
    N9 0.074(2) 0.054(2) 0.077(2) 0.0105(17) 0.0210(19) 0.0160(18)
    N10 0.072(2) 0.064(2) 0.078(2) 0.0025(18) 0.0258(19) 0.0287(19)
    C1 0.067(2) 0.0390(19) 0.082(3) 0.0097(17) 0.031(2) 0.0108(18)
    C2 0.061(2) 0.049(2) 0.071(2) 0.0184(17) 0.0242(19) 0.0219(18)
    C3 0.0443(17) 0.0452(18) 0.0489(19) 0.0073(14) 0.0111(14) 0.0135(15)
    C4 0.051(2) 0.055(2) 0.056(2) 0.0070(16) 0.0172(17) 0.0192(17)
    C5 0.080(3) 0.067(3) 0.096(3) 0.015(2) 0.048(3) 0.033(3)
    C6 0.063(2) 0.0431(19) 0.066(2) 0.0081(17) 0.0184(19) 0.0184(17)
    C7 0.054(2) 0.0458(19) 0.051(2) 0.0107(16) 0.0103(16) 0.0107(15)
    C8 0.081(3) 0.050(2) 0.073(3) 0.018(2) 0.026(2) 0.010(2)
    C9 0.054(2) 0.051(2) 0.057(2) 0.0110(16) 0.0187(17) 0.0218(17)
    C10 0.056(2) 0.055(2) 0.068(2) 0.0122(17) 0.0220(19) 0.0270(19)
    C11 0.0441(18) 0.054(2) 0.065(2) 0.0122(16) 0.0185(17) 0.0168(18)
    C12 0.054(2) 0.056(2) 0.072(3) 0.0145(18) 0.0188(19) 0.012(2)
    C13 0.083(3) 0.068(3) 0.095(4) 0.020(2) 0.041(3) 0.011(3)
    C14 0.061(2) 0.047(2) 0.087(3) 0.0054(18) 0.020(2) 0.016(2)
    C15 0.048(2) 0.062(2) 0.073(3) 0.0114(17) 0.0171(18) 0.027(2)
    C16 0.064(3) 0.078(3) 0.089(3) 0.007(2) 0.028(2) 0.040(3)
    C17 0.074(3) 0.142(6) 0.083(4) 0.004(3) 0.042(3) -0.008(4)
    C18 0.099(4) 0.084(3) 0.088(4) 0.034(3) 0.035(3) 0.031(3)
    C19 0.082(3) 0.056(2) 0.085(3) 0.000(2) 0.047(3) 0.002(2)
    C20 0.046(2) 0.090(3) 0.061(2) 0.012(2) 0.0162(18) 0.032(2)
    C21 0.078(3) 0.140(5) 0.105(4) 0.038(3) 0.053(3) 0.059(4)
    C22 0.054(2) 0.064(3) 0.078(3) 0.0054(19) 0.015(2) 0.031(2)
    C23 0.055(2) 0.050(2) 0.061(2) 0.0077(17) 0.0109(18) 0.0150(17)
    C24 0.075(3) 0.044(2) 0.100(4) 0.008(2) 0.020(3) 0.009(2)
    C25 0.122(4) 0.055(2) 0.060(3) 0.028(3) 0.016(3) 0.018(2)
    C26 0.071(3) 0.058(3) 0.124(5) 0.009(2) 0.011(3) 0.036(3)
    C27 0.064(2) 0.054(2) 0.069(3) 0.0066(19) 0.021(2) 0.022(2)
    C28 0.082(3) 0.053(2) 0.088(3) 0.014(2) 0.013(3) 0.022(2)
    C29 0.125(5) 0.063(3) 0.107(4) 0.026(3) 0.023(4) 0.008(3)
    C30 0.104(4) 0.050(3) 0.104(4) -0.004(3) 0.019(3) 0.024(3)
    C31 0.088(3) 0.065(3) 0.091(4) -0.005(3) 0.022(3) 0.032(3)
    C32 0.127(6) 0.103(5) 0.149(6) -0.024(4) 0.059(5) 0.048(5)
loop_
    _geom_bond_atom_site_label_1
    _geom_bond_atom_site_label_2
    _geom_bond_site_symmetry_2
    _geom_bond_distance
    _geom_bond_publ_flag
    S1 C1 . 1.802(5) ?
    S1 S2 . 2.0323(17) ?
    S2 C17 . 1.918(7) ?
    S3 C11 . 1.764(4) ?
    S3 C10 . 1.801(4) ?
    S4 C27 . 1.763(4) ?
    S4 C26 . 1.874(6) ?
    N1 C3 . 1.369(5) ?
    N1 C2 . 1.449(5) ?
    N1 C9 . 1.456(5) ?
    N2 C4 . 1.335(5) ?
    N2 C3 . 1.343(5) ?
    N3 C7 . 1.339(5) ?
    N3 C3 . 1.342(5) ?
    N4 C11 . 1.324(5) ?
    N4 C12 . 1.339(5) ?
    N5 C15 . 1.331(5) ?
    N5 C11 . 1.343(5) ?
    N6 C19 . 1.399(6) ?
    N6 C18 . 1.486(7) ?
    N6 C25 . 1.520(7) ?
    N7 C20 . 1.336(6) ?
    N7 C19 . 1.338(6) ?
    N8 C23 . 1.325(5) ?
    N8 C19 . 1.342(5) ?
    N9 C27 . 1.324(6) ?
    N9 C28 . 1.345(6) ?
    N10 C27 . 1.324(6) ?
    N10 C31 . 1.325(6) ?
    C1 C2 . 1.526(5) ?
    C1 H1A . 0.9700 ?
    C1 H1B . 0.9700 ?
    C2 H2A . 0.9700 ?
    C2 H2B . 0.9700 ?
    C4 C6 . 1.380(6) ?
    C4 C5 . 1.498(6) ?
    C5 H5A . 0.9600 ?
    C5 H5B . 0.9600 ?
    C5 H5C . 0.9600 ?
    C6 C7 . 1.380(6) ?
    C6 H6 . 0.9300 ?
    C7 C8 . 1.497(5) ?
    C8 H8A . 0.9600 ?
    C8 H8B . 0.9600 ?
    C8 H8C . 0.9600 ?
    C9 C10 . 1.524(5) ?
    C9 H9A . 0.9700 ?
    C9 H9B . 0.9700 ?
    C10 H10A . 0.9700 ?
    C10 H10B . 0.9700 ?
    C12 C14 . 1.382(6) ?
    C12 C13 . 1.499(6) ?
    C13 H13A . 0.9600 ?
    C13 H13B . 0.9600 ?
    C13 H13C . 0.9600 ?
    C14 C15 . 1.385(6) ?
    C14 H14 . 0.9300 ?
    C15 C16 . 1.497(6) ?
    C16 H16A . 0.9600 ?
    C16 H16B . 0.9600 ?
    C16 H16C . 0.9600 ?
    C17 C18 . 1.464(6) ?
    C17 H17A . 0.9700 ?
    C17 H17B . 0.9700 ?
    C18 H18A . 0.9700 ?
    C18 H18B . 0.9700 ?
    C20 C22 . 1.371(6) ?
    C20 C21 . 1.497(6) ?
    C21 H21A . 0.9600 ?
    C21 H21B . 0.9600 ?
    C21 H21C . 0.9600 ?
    C22 C23 . 1.378(6) ?
    C22 H22 . 0.9300 ?
    C23 C24 . 1.503(6) ?
    C24 H24A . 0.9600 ?
    C24 H24B . 0.9600 ?
    C24 H24C . 0.9600 ?
    C25 C26 . 1.464(6) ?
    C25 H25A . 0.9700 ?
    C25 H25B . 0.9700 ?
    C26 H26A . 0.9700 ?
    C26 H26B . 0.9700 ?
    C28 C30 . 1.369(8) ?
    C28 C29 . 1.501(8) ?
    C29 H29A . 0.9600 ?
    C29 H29B . 0.9600 ?
    C29 H29C . 0.9600 ?
    C30 C31 . 1.387(8) ?
    C30 H30 . 0.9300 ?
    C31 C32 . 1.495(8) ?
    C32 H32A . 0.9600 ?
    C32 H32B . 0.9600 ?
    C32 H32C . 0.9600 ?
loop_
    _geom_angle_atom_site_label_1
    _geom_angle_atom_site_label_2
    _geom_angle_atom_site_label_3
    _geom_angle_site_symmetry_1
    _geom_angle_site_symmetry_3
    _geom_angle
    _geom_angle_publ_flag
    C1 S1 S2 . . 104.28(16) ?
    C17 S2 S1 . . 104.44(18) ?
    C11 S3 C10 . . 102.6(2) ?
    C27 S4 C26 . . 102.5(2) ?
    C3 N1 C2 . . 121.5(3) ?
    C3 N1 C9 . . 119.8(3) ?
    C2 N1 C9 . . 118.3(3) ?
    C4 N2 C3 . . 116.0(3) ?
    C7 N3 C3 . . 116.3(3) ?
    C11 N4 C12 . . 115.6(4) ?
    C15 N5 C11 . . 116.0(4) ?
    C19 N6 C18 . . 121.8(4) ?
    C19 N6 C25 . . 121.0(4) ?
    C18 N6 C25 . . 117.2(4) ?
    C20 N7 C19 . . 115.3(4) ?
    C23 N8 C19 . . 116.3(4) ?
    C27 N9 C28 . . 115.1(4) ?
    C27 N10 C31 . . 115.9(5) ?
    C2 C1 S1 . . 114.9(3) ?
    C2 C1 H1A . . 108.5 ?
    S1 C1 H1A . . 108.5 ?
    C2 C1 H1B . . 108.5 ?
    S1 C1 H1B . . 108.5 ?
    H1A C1 H1B . . 107.5 ?
    N1 C2 C1 . . 113.8(3) ?
    N1 C2 H2A . . 108.8 ?
    C1 C2 H2A . . 108.8 ?
    N1 C2 H2B . . 108.8 ?
    C1 C2 H2B . . 108.8 ?
    H2A C2 H2B . . 107.7 ?
    N3 C3 N2 . . 126.5(3) ?
    N3 C3 N1 . . 116.0(3) ?
    N2 C3 N1 . . 117.5(3) ?
    N2 C4 C6 . . 121.8(4) ?
    N2 C4 C5 . . 116.2(4) ?
    C6 C4 C5 . . 122.0(4) ?
    C4 C5 H5A . . 109.5 ?
    C4 C5 H5B . . 109.5 ?
    H5A C5 H5B . . 109.5 ?
    C4 C5 H5C . . 109.5 ?
    H5A C5 H5C . . 109.5 ?
    H5B C5 H5C . . 109.5 ?
    C4 C6 C7 . . 118.2(4) ?
    C4 C6 H6 . . 120.9 ?
    C7 C6 H6 . . 120.9 ?
    N3 C7 C6 . . 121.3(3) ?
    N3 C7 C8 . . 116.5(4) ?
    C6 C7 C8 . . 122.2(4) ?
    C7 C8 H8A . . 109.5 ?
    C7 C8 H8B . . 109.5 ?
    H8A C8 H8B . . 109.5 ?
    C7 C8 H8C . . 109.5 ?
    H8A C8 H8C . . 109.5 ?
    H8B C8 H8C . . 109.5 ?
    N1 C9 C10 . . 114.3(3) ?
    N1 C9 H9A . . 108.7 ?
    C10 C9 H9A . . 108.7 ?
    N1 C9 H9B . . 108.7 ?
    C10 C9 H9B . . 108.7 ?
    H9A C9 H9B . . 107.6 ?
    C9 C10 S3 . . 111.4(3) ?
    C9 C10 H10A . . 109.4 ?
    S3 C10 H10A . . 109.4 ?
    C9 C10 H10B . . 109.4 ?
    S3 C10 H10B . . 109.4 ?
    H10A C10 H10B . . 108.0 ?
    N4 C11 N5 . . 127.8(4) ?
    N4 C11 S3 . . 120.2(3) ?
    N5 C11 S3 . . 111.9(3) ?
    N4 C12 C14 . . 121.1(4) ?
    N4 C12 C13 . . 116.3(4) ?
    C14 C12 C13 . . 122.6(4) ?
    C12 C13 H13A . . 109.5 ?
    C12 C13 H13B . . 109.5 ?
    H13A C13 H13B . . 109.5 ?
    C12 C13 H13C . . 109.5 ?
    H13A C13 H13C . . 109.5 ?
    H13B C13 H13C . . 109.5 ?
    C12 C14 C15 . . 118.9(4) ?
    C12 C14 H14 . . 120.6 ?
    C15 C14 H14 . . 120.6 ?
    N5 C15 C14 . . 120.6(4) ?
    N5 C15 C16 . . 117.3(4) ?
    C14 C15 C16 . . 122.1(4) ?
    C15 C16 H16A . . 109.5 ?
    C15 C16 H16B . . 109.5 ?
    H16A C16 H16B . . 109.5 ?
    C15 C16 H16C . . 109.5 ?
    H16A C16 H16C . . 109.5 ?
    H16B C16 H16C . . 109.5 ?
    C18 C17 S2 . . 108.2(5) ?
    C18 C17 H17A . . 110.0 ?
    S2 C17 H17A . . 110.0 ?
    C18 C17 H17B . . 110.0 ?
    S2 C17 H17B . . 110.0 ?
    H17A C17 H17B . . 108.4 ?
    C17 C18 N6 . . 107.1(5) ?
    C17 C18 H18A . . 110.3 ?
    N6 C18 H18A . . 110.3 ?
    C17 C18 H18B . . 110.3 ?
    N6 C18 H18B . . 110.3 ?
    H18A C18 H18B . . 108.6 ?
    N7 C19 N8 . . 126.8(4) ?
    N7 C19 N6 . . 117.4(4) ?
    N8 C19 N6 . . 115.7(4) ?
    N7 C20 C22 . . 121.7(4) ?
    N7 C20 C21 . . 115.1(5) ?
    C22 C20 C21 . . 123.2(5) ?
    C20 C21 H21A . . 109.5 ?
    C20 C21 H21B . . 109.5 ?
    H21A C21 H21B . . 109.5 ?
    C20 C21 H21C . . 109.5 ?
    H21A C21 H21C . . 109.5 ?
    H21B C21 H21C . . 109.5 ?
    C20 C22 C23 . . 118.6(4) ?
    C20 C22 H22 . . 120.7 ?
    C23 C22 H22 . . 120.7 ?
    N8 C23 C22 . . 121.0(4) ?
    N8 C23 C24 . . 116.6(4) ?
    C22 C23 C24 . . 122.4(4) ?
    C23 C24 H24A . . 109.5 ?
    C23 C24 H24B . . 109.5 ?
    H24A C24 H24B . . 109.5 ?
    C23 C24 H24C . . 109.5 ?
    H24A C24 H24C . . 109.5 ?
    H24B C24 H24C . . 109.5 ?
    C26 C25 N6 . . 107.6(4) ?
    C26 C25 H25A . . 110.2 ?
    N6 C25 H25A . . 110.2 ?
    C26 C25 H25B . . 110.2 ?
    N6 C25 H25B . . 110.2 ?
    H25A C25 H25B . . 108.5 ?
    C25 C26 S4 . . 104.7(4) ?
    C25 C26 H26A . . 110.8 ?
    S4 C26 H26A . . 110.8 ?
    C25 C26 H26B . . 110.8 ?
    S4 C26 H26B . . 110.8 ?
    H26A C26 H26B . . 108.9 ?
    N10 C27 N9 . . 128.7(4) ?
    N10 C27 S4 . . 111.4(3) ?
    N9 C27 S4 . . 119.9(3) ?
    N9 C28 C30 . . 120.5(5) ?
    N9 C28 C29 . . 115.7(5) ?
    C30 C28 C29 . . 123.8(5) ?
    C28 C29 H29A . . 109.5 ?
    C28 C29 H29B . . 109.5 ?
    H29A C29 H29B . . 109.5 ?
    C28 C29 H29C . . 109.5 ?
    H29A C29 H29C . . 109.5 ?
    H29B C29 H29C . . 109.5 ?
    C28 C30 C31 . . 119.5(5) ?
    C28 C30 H30 . . 120.2 ?
    C31 C30 H30 . . 120.2 ?
    N10 C31 C30 . . 120.3(5) ?
    N10 C31 C32 . . 117.0(6) ?
    C30 C31 C32 . . 122.8(5) ?
    C31 C32 H32A . . 109.5 ?
    C31 C32 H32B . . 109.5 ?
    H32A C32 H32B . . 109.5 ?
    C31 C32 H32C . . 109.5 ?
    H32A C32 H32C . . 109.5 ?
    H32B C32 H32C . . 109.5 ?
loop_
    _geom_torsion_atom_site_label_1
    _geom_torsion_atom_site_label_2
    _geom_torsion_atom_site_label_3
    _geom_torsion_atom_site_label_4
    _geom_torsion_site_symmetry_1
    _geom_torsion_site_symmetry_2
    _geom_torsion_site_symmetry_3
    _geom_torsion_site_symmetry_4
    _geom_torsion
    _geom_torsion_publ_flag
    C1 S1 S2 C17 . . . . -77.4(3) ?
    S2 S1 C1 C2 . . . . -59.5(3) ?
    C3 N1 C2 C1 . . . . 105.5(4) ?
    C9 N1 C2 C1 . . . . -81.3(4) ?
    S1 C1 C2 N1 . . . . -69.4(4) ?
    C7 N3 C3 N2 . . . . -0.5(6) ?
    C7 N3 C3 N1 . . . . 179.3(3) ?
    C4 N2 C3 N3 . . . . 0.7(6) ?
    C4 N2 C3 N1 . . . . -179.1(3) ?
    C2 N1 C3 N3 . . . . 178.8(3) ?
    C9 N1 C3 N3 . . . . 5.8(5) ?
    C2 N1 C3 N2 . . . . -1.3(5) ?
    C9 N1 C3 N2 . . . . -174.3(3) ?
    C3 N2 C4 C6 . . . . -0.6(6) ?
    C3 N2 C4 C5 . . . . -179.4(4) ?
    N2 C4 C6 C7 . . . . 0.4(6) ?
    C5 C4 C6 C7 . . . . 179.1(4) ?
    C3 N3 C7 C6 . . . . 0.3(5) ?
    C3 N3 C7 C8 . . . . 179.3(3) ?
    C4 C6 C7 N3 . . . . -0.2(6) ?
    C4 C6 C7 C8 . . . . -179.2(4) ?
    C3 N1 C9 C10 . . . . -77.2(4) ?
    C2 N1 C9 C10 . . . . 109.6(4) ?
    N1 C9 C10 S3 . . . . -175.1(3) ?
    C11 S3 C10 C9 . . . . 82.3(3) ?
    C12 N4 C11 N5 . . . . -0.9(6) ?
    C12 N4 C11 S3 . . . . 179.1(3) ?
    C15 N5 C11 N4 . . . . 1.5(6) ?
    C15 N5 C11 S3 . . . . -178.5(3) ?
    C10 S3 C11 N4 . . . . 5.5(4) ?
    C10 S3 C11 N5 . . . . -174.5(3) ?
    C11 N4 C12 C14 . . . . 0.4(6) ?
    C11 N4 C12 C13 . . . . 179.1(4) ?
    N4 C12 C14 C15 . . . . -0.4(7) ?
    C13 C12 C14 C15 . . . . -179.1(4) ?
    C11 N5 C15 C14 . . . . -1.4(6) ?
    C11 N5 C15 C16 . . . . 179.8(4) ?
    C12 C14 C15 N5 . . . . 1.0(7) ?
    C12 C14 C15 C16 . . . . 179.7(4) ?
    S1 S2 C17 C18 . . . . -63.6(5) ?
    S2 C17 C18 N6 . . . . -177.4(4) ?
    C19 N6 C18 C17 . . . . -85.7(7) ?
    C25 N6 C18 C17 . . . . 94.5(6) ?
    C20 N7 C19 N8 . . . . 5.0(8) ?
    C20 N7 C19 N6 . . . . -172.1(5) ?
    C23 N8 C19 N7 . . . . -4.0(8) ?
    C23 N8 C19 N6 . . . . 173.2(5) ?
    C18 N6 C19 N7 . . . . 1.0(8) ?
    C25 N6 C19 N7 . . . . -179.2(5) ?
    C18 N6 C19 N8 . . . . -176.5(5) ?
    C25 N6 C19 N8 . . . . 3.4(8) ?
    C19 N7 C20 C22 . . . . -2.4(7) ?
    C19 N7 C20 C21 . . . . 177.2(5) ?
    N7 C20 C22 C23 . . . . -0.7(7) ?
    C21 C20 C22 C23 . . . . 179.7(4) ?
    C19 N8 C23 C22 . . . . 0.4(7) ?
    C19 N8 C23 C24 . . . . -178.9(4) ?
    C20 C22 C23 N8 . . . . 1.8(7) ?
    C20 C22 C23 C24 . . . . -179.1(4) ?
    C19 N6 C25 C26 . . . . 71.8(6) ?
    C18 N6 C25 C26 . . . . -108.3(5) ?
    N6 C25 C26 S4 . . . . 173.0(3) ?
    C27 S4 C26 C25 . . . . -86.1(4) ?
    C31 N10 C27 N9 . . . . 1.8(8) ?
    C31 N10 C27 S4 . . . . -179.1(4) ?
    C28 N9 C27 N10 . . . . -0.2(7) ?
    C28 N9 C27 S4 . . . . -179.3(4) ?
    C26 S4 C27 N10 . . . . -167.7(3) ?
    C26 S4 C27 N9 . . . . 11.5(4) ?
    C27 N9 C28 C30 . . . . -1.7(7) ?
    C27 N9 C28 C29 . . . . 179.1(5) ?
    N9 C28 C30 C31 . . . . 2.0(9) ?
    C29 C28 C30 C31 . . . . -178.9(5) ?
    C27 N10 C31 C30 . . . . -1.4(8) ?
    C27 N10 C31 C32 . . . . 179.8(6) ?
    C28 C30 C31 N10 . . . . -0.3(9) ?
    C28 C30 C31 C32 . . . . 178.4(6) ?
