# Supplementary material for: Bis[2-((4,6-dimethyl­pyrimidin-2-yl){2-[(4,6-dimethyl­pyrimidin-2-yl)sulfan­yl]eth­yl}amino)­eth­yl] disulfide
Source: Acta Crystallogr Sect E Struct Rep Online. 2010 Sep 8;66(Pt 10):o2517. doi: 10.1107/S1600536810035245 (PMC2983405; doi:10.1107/S1600536810035245)
Supplement: Supplementary file 2 [file e-66-o2517-Isup2.hkl]

# 
# h,k,l, Fc-squared, Fo-squared, sigma(Fo-squared) and status flag 
# 
data_I
_shelx_title '  P-1' 
_shelx_refln_list_code          4 
_shelx_F_calc_maximum      188.61 
_exptl_crystal_F_000       740.00 
_reflns_d_resolution_high  0.8078 
 
loop_ 
 _symmetry_equiv_pos_as_xyz 
 'x, y, z' 
 '-x, -y, -z' 
 
_cell_length_a    11.7626 
_cell_length_b    12.7672 
_cell_length_c    13.7444 
_cell_angle_alpha 106.382 
_cell_angle_beta  103.276 
_cell_angle_gamma 102.294 
 
_shelx_F_squared_multiplier     1.000 
 
loop_ 
 _refln_index_h 
 _refln_index_k 
 _refln_index_l 
 _refln_F_squared_calc 
 _refln_F_squared_meas 
 _refln_F_squared_sigma 
 _refln_observed_status 
   2   0   0      478.89      289.07      3.48 o 
   3   0   0     7204.84     6988.48     96.78 o 
   4   0   0      130.28      129.24      3.03 o 
   5   0   0      334.92      367.96      5.08 o 
   6   0   0       22.14       22.69      5.75 o 
   7   0   0      103.00      109.87      4.01 o 
   8   0   0      427.27      397.75      7.21 o 
   9   0   0        1.59        5.82      2.51 o 
  10   0   0       63.49       65.49      2.66 o 
  11   0   0       30.80       31.54      2.57 o 
  12   0   0        9.34       17.07      2.41 o 
  13   0   0       22.77       39.14      3.77 o 
 -13   1   0        2.34        0.45      3.11 o 
 -12   1   0       14.64       39.99      2.87 o 
 -11   1   0       16.08       10.37      2.72 o 
 -10   1   0      183.59      187.79      4.14 o 
  -9   1   0      762.56      663.05     44.14 o 
  -8   1   0       35.73       26.54      4.24 o 
  -7   1   0      229.55      205.39      4.95 o 
  -6   1   0       39.07       34.12      2.79 o 
  -5   1   0     2187.05     2453.05     11.03 o 
  -4   1   0      763.03      846.35     10.04 o 
  -3   1   0     1902.87     1582.56      6.83 o 
  -2   1   0     2365.83     1791.46     23.32 o 
  -1   1   0      111.35      163.39      2.19 o 
   1   1   0     6084.01     6086.74     56.07 o 
   2   1   0     3321.48     5491.12     71.38 o 
   3   1   0       22.03       75.97      1.56 o 
   4   1   0        1.78        7.98      1.86 o 
   5   1   0     1266.60     1249.65      9.79 o 
   6   1   0       86.18       50.89      3.16 o 
   7   1   0        4.93       10.67      2.85 o 
   8   1   0      206.55      192.74      7.16 o 
   9   1   0        2.40        2.92      1.92 o 
  10   1   0        2.25        2.92      2.16 o 
  11   1   0       46.96       46.89      3.12 o 
  12   1   0       39.12       34.86      2.57 o 
 -13   2   0        0.43        0.09      3.44 o 
 -12   2   0       98.35       77.13      4.08 o 
 -11   2   0       17.36       25.01      2.84 o 
 -10   2   0        1.33        1.88      2.51 o 
  -9   2   0       34.22       29.49      4.52 o 
  -8   2   0        6.10        4.60      3.65 o 
  -7   2   0      324.18      340.88      7.95 o 
  -6   2   0      194.49      140.13      2.88 o 
  -5   2   0      343.82      314.04      4.40 o 
  -4   2   0     3279.31     3510.62     12.07 o 
  -3   2   0     1162.40     1555.79     17.75 o 
  -2   2   0     2181.33     3023.35     49.65 o 
  -1   2   0     2831.88     3469.53     63.60 o 
   1   2   0     1601.90     1808.38      8.93 o 
   2   2   0      704.23     1008.98      8.59 o 
   3   2   0      938.62     1054.42     10.57 o 
   4   2   0      215.52      158.71      4.33 o 
   5   2   0      219.72      168.52      4.19 o 
   6   2   0      590.77      556.04      7.55 o 
   7   2   0      242.31      199.95      5.40 o 
   8   2   0       62.15       48.98      4.98 o 
   9   2   0      197.25      189.70      3.84 o 
  10   2   0       25.23       24.09      2.99 o 
  11   2   0        6.13        7.10      2.59 o 
  12   2   0       36.19       22.11      3.70 o 
 -13   3   0       26.28       28.60      2.99 o 
 -12   3   0       18.47       16.12      3.19 o 
 -11   3   0        1.67        0.71      2.60 o 
 -10   3   0       73.39       71.81      3.60 o 
  -9   3   0       40.07       20.87      4.24 o 
  -7   3   0      677.05      626.73      9.97 o 
  -6   3   0      198.47      238.20      6.13 o 
  -5   3   0      134.37      152.48      4.82 o 
  -4   3   0       41.53       47.73      3.37 o 
  -3   3   0     1202.54      973.75      9.11 o 
  -2   3   0     1025.97     1407.94     25.60 o 
  -1   3   0     1308.93     1649.81     18.55 o 
   0   3   0    14069.65    14513.47    104.73 o 
   1   3   0       75.31      106.43      2.93 o 
   2   3   0        2.42        6.25      2.40 o 
   3   3   0      102.22      201.75     14.11 o 
   4   3   0       55.51       94.58      3.35 o 
   5   3   0     1135.54     1329.44     10.97 o 
   6   3   0      192.83      218.26      9.87 o 
   7   3   0      125.18      127.07      5.52 o 
   8   3   0      217.08      186.57      3.60 o 
   9   3   0       30.86       33.62      2.63 o 
  10   3   0      248.98      278.06      7.55 o 
  11   3   0       46.25       41.94      3.40 o 
  12   3   0        0.01        1.26      2.92 o 
 -13   4   0       12.65        8.69      2.45 o 
 -12   4   0       27.75       36.35      4.07 o 
 -11   4   0       11.62        9.52      3.19 o 
 -10   4   0        0.22        2.50      2.50 o 
  -9   4   0       27.73       24.39      4.56 o 
  -8   4   0      132.67      105.04      5.81 o 
  -7   4   0       29.92       23.06      3.64 o 
  -6   4   0       13.68       22.37      3.58 o 
  -5   4   0      896.60      891.90     11.13 o 
  -4   4   0       16.86       32.70      3.22 o 
  -3   4   0       14.29       24.06      1.99 o 
  -2   4   0      656.22      521.53     10.10 o 
  -1   4   0       41.73       54.60      2.26 o 
   0   4   0        0.42        5.02      0.85 o 
   1   4   0     5213.96     5971.46     24.49 o 
   2   4   0       78.57       90.25      2.81 o 
   3   4   0      964.71     1325.95     60.26 o 
   4   4   0       84.18       78.08      4.31 o 
   5   4   0      191.11      226.88      5.29 o 
   6   4   0       11.30       15.92      2.99 o 
   7   4   0      170.97      207.86      3.76 o 
   8   4   0        7.24        5.00      1.94 o 
   9   4   0       10.61       12.37      2.40 o 
  10   4   0       11.05       10.28      3.02 o 
  11   4   0        8.94        8.40      3.90 o 
 -13   5   0        4.36        7.10      2.51 o 
 -12   5   0       36.31       46.49      3.61 o 
 -11   5   0        0.26        0.97      2.91 o 
 -10   5   0      152.92      144.54      5.36 o 
  -9   5   0       77.01       75.12      5.99 o 
  -8   5   0       89.75       77.67      5.61 o 
  -7   5   0     1032.42      949.92      9.82 o 
  -6   5   0       17.36       15.90      2.51 o 
  -5   5   0       53.87       70.05      5.21 o 
  -4   5   0      228.17      201.26      3.28 o 
  -3   5   0       36.31       47.31      2.00 o 
  -2   5   0      520.82      562.74      5.62 o 
  -1   5   0       28.11       29.34      1.72 o 
   0   5   0     1328.67     1627.20     15.28 o 
   1   5   0     2396.11     2819.29     20.58 o 
   2   5   0     1835.35     1876.43     13.10 o 
   3   5   0     1845.74     1819.88     11.95 o 
   4   5   0      181.79      214.69      6.52 o 
   5   5   0       87.68       88.96      4.18 o 
   6   5   0     1480.05     1800.11     24.76 o 
   7   5   0       85.73      105.30      4.69 o 
   8   5   0        2.43        1.94      2.04 o 
   9   5   0      236.05      266.30     11.23 o 
  10   5   0       31.04       39.73      4.85 o 
  11   5   0       63.49       61.20      4.20 o 
 -13   6   0        4.80        4.46      2.36 o 
 -12   6   0       79.24       87.25      6.25 o 
 -11   6   0        5.10       12.07      3.21 o 
 -10   6   0       34.84       26.26      4.19 o 
  -9   6   0      110.79      103.59      6.64 o 
  -8   6   0      133.15      125.47      6.76 o 
  -7   6   0      557.59      559.30     11.50 o 
  -6   6   0      419.60      461.40      9.66 o 
  -5   6   0      242.66      276.88      5.01 o 
  -4   6   0      136.19      143.39      3.74 o 
  -3   6   0      344.24      282.26      7.68 o 
  -2   6   0     5855.59     6024.63     45.65 o 
  -1   6   0      331.77      265.09      7.50 o 
   0   6   0     2193.09     2189.98     20.00 o 
   1   6   0      912.77     1050.45     14.49 o 
   2   6   0     1315.77     1555.86     18.04 o 
   3   6   0       40.92       49.47      4.94 o 
   4   6   0        3.74        7.99      3.02 o 
   5   6   0       96.02       80.33      5.88 o 
   6   6   0        0.92        0.54      2.31 o 
   7   6   0       33.04       30.48      2.86 o 
   8   6   0        0.23        2.06      2.94 o 
   9   6   0       18.47       28.81      3.25 o 
  10   6   0       11.15       10.46      3.57 o 
 -13   7   0        1.35        4.59      2.18 o 
 -12   7   0      127.08      136.74      4.58 o 
 -11   7   0        0.23        1.24      2.95 o 
 -10   7   0        6.52        8.51      3.10 o 
  -9   7   0       10.16       14.31      4.45 o 
  -8   7   0        1.06        0.88      3.60 o 
  -7   7   0       26.61       34.63      4.44 o 
  -6   7   0       57.60       78.29      5.01 o 
  -5   7   0       62.60       53.89      3.09 o 
  -4   7   0      510.63      443.03      7.82 o 
  -3   7   0       26.64       34.60      4.46 o 
  -2   7   0      171.62      139.68      6.53 o 
  -1   7   0      166.08      137.72      6.73 o 
   0   7   0       18.55       26.70      4.70 o 
   1   7   0        2.20        6.49      4.66 o 
   2   7   0       36.97       43.59      5.51 o 
   3   7   0       53.38       48.55      5.71 o 
   4   7   0       51.26       49.96      5.22 o 
   5   7   0      367.45      305.45      6.88 o 
   6   7   0       25.13       21.50      2.62 o 
   7   7   0        7.29        9.20      2.93 o 
   8   7   0       15.26       15.18      3.00 o 
   9   7   0       89.24      113.85      5.56 o 
 -13   8   0        0.03        1.61      2.73 o 
 -12   8   0        0.40        1.75      2.47 o 
 -11   8   0        8.73        7.93      2.89 o 
 -10   8   0       45.86       42.03      4.39 o 
  -9   8   0        0.69        2.13      3.01 o 
  -8   8   0        4.19        2.13      4.40 o 
  -7   8   0      468.12      412.22     10.33 o 
  -6   8   0       13.91       21.52      4.16 o 
  -5   8   0       39.17       37.64      4.83 o 
  -4   8   0       22.49       35.66      5.09 o 
  -3   8   0      631.90      777.36     14.05 o 
  -2   8   0       21.09       16.39      4.99 o 
  -1   8   0      124.72      123.91      7.12 o 
   0   8   0        3.62       -0.31      5.12 o 
   1   8   0       99.32      110.94      7.37 o 
   2   8   0        1.16        1.97      4.96 o 
   3   8   0      214.19      216.34      8.28 o 
   4   8   0      228.68      189.07      4.72 o 
   5   8   0       38.51       38.78      4.51 o 
   6   8   0      110.66      119.44      6.71 o 
   7   8   0        2.12        2.18      2.68 o 
   8   8   0       82.70       86.80      3.58 o 
 -12   9   0       21.81       22.70      2.62 o 
 -11   9   0        5.99        8.06      3.48 o 
 -10   9   0       48.12       50.99      3.76 o 
  -9   9   0        5.56        2.73      3.07 o 
  -8   9   0       64.10       54.34      5.86 o 
  -7   9   0      160.56      159.40      7.88 o 
  -5   9   0       98.95      117.35      6.76 o 
  -4   9   0       13.22       11.96      4.57 o 
  -3   9   0        3.23        2.91      5.23 o 
  -2   9   0      564.26      572.76     13.44 o 
  -1   9   0       97.34       77.73      6.89 o 
   0   9   0      396.44      352.03     11.24 o 
   1   9   0       35.11       32.75      6.26 o 
   2   9   0       50.98       45.05      3.08 o 
   3   9   0        0.18        3.45      3.10 o 
   4   9   0       14.47       21.56      3.31 o 
   5   9   0       89.87       99.93      6.29 o 
   6   9   0       27.16       36.10      4.60 o 
   7   9   0        1.04        2.44      3.30 o 
   8   9   0      112.36      124.56      4.62 o 
 -12  10   0        1.00       -0.07      1.97 o 
 -11  10   0        7.74       12.22      2.11 o 
 -10  10   0        2.95        6.51      2.91 o 
  -9  10   0      155.81      175.98      5.81 o 
  -8  10   0       28.98       27.77      5.15 o 
  -7  10   0       15.10       19.25      4.86 o 
  -6  10   0      110.69      109.03      7.11 o 
  -5  10   0      148.66      161.37      6.08 o 
  -4  10   0        7.08       12.14      3.66 o 
  -3  10   0      187.73      134.17      8.27 o 
  -2  10   0       79.75       85.77      7.16 o 
  -1  10   0      167.02      171.32      9.17 o 
   0  10   0        1.97        2.10      5.01 o 
   1  10   0      314.61      347.63     14.46 o 
   2  10   0       29.64       17.21      3.48 o 
   3  10   0      127.20      126.45      5.14 o 
   4  10   0        4.19        3.71      3.92 o 
   5  10   0       83.15       55.95      5.00 o 
   6  10   0        2.83        1.05      3.38 o 
   7  10   0        0.32       -0.10      2.61 o 
 -11  11   0       40.83       33.04      2.18 o 
 -10  11   0       39.80       34.17      3.59 o 
  -9  11   0       81.74      111.63      4.74 o 
  -8  11   0       39.09       39.30      3.99 o 
  -7  11   0       56.15       43.76      5.62 o 
  -6  11   0      182.76      229.65      9.51 o 
  -5  11   0      301.38      267.87     15.62 o 
  -4  11   0      680.59      613.55     10.24 o 
  -3  11   0      274.50      225.23      6.96 o 
  -2  11   0      177.17      204.30      9.63 o 
  -1  11   0      452.87      466.24     13.23 o 
   0  11   0       61.70       45.48      4.08 o 
   1  11   0        0.67        3.43      3.07 o 
   2  11   0       43.97       27.15      4.72 o 
   3  11   0       16.45       11.11      4.05 o 
   4  11   0      177.82      213.63      7.40 o 
   5  11   0        4.95        4.53      3.27 o 
   6  11   0       21.65       19.70      2.84 o 
 -11  12   0        3.55        4.02      1.78 o 
 -10  12   0        0.68        6.13      1.93 o 
  -9  12   0        3.63        0.91      2.74 o 
  -8  12   0      173.40      156.35      6.95 o 
  -7  12   0        2.97        5.97      3.26 o 
  -6  12   0       74.70       47.39      6.00 o 
  -5  12   0       10.48       26.40      5.35 o 
  -4  12   0       16.94       23.57      3.89 o 
  -3  12   0        4.70       13.83      3.72 o 
  -2  12   0      100.91       74.33      6.79 o 
  -1  12   0        0.18        1.86      3.94 o 
   0  12   0       68.09       73.57      5.62 o 
   1  12   0       12.02       14.57      4.11 o 
   2  12   0        1.74        0.31      3.71 o 
   3  12   0       15.48       30.06      4.00 o 
   4  12   0        5.09        0.78      2.84 o 
 -10  13   0       11.04       26.87      2.22 o 
  -9  13   0       18.70       40.12      2.98 o 
  -8  13   0       16.26       13.20      2.87 o 
  -7  13   0        1.81        3.42      2.89 o 
  -6  13   0        8.51       16.05      3.14 o 
  -5  13   0       26.98       20.21      2.59 o 
  -4  13   0       19.46       24.05      5.25 o 
  -3  13   0        9.25        7.86      5.01 o 
  -2  13   0       22.91       35.64      3.56 o 
  -1  13   0       60.07       45.07      3.71 o 
   0  13   0       40.51       53.29      4.81 o 
   1  13   0        4.60        2.72      3.32 o 
   2  13   0        4.87        8.41      2.25 o 
   3  13   0       79.78       75.42      3.69 o 
  -9  14   0        7.09       14.93      2.74 o 
  -8  14   0        2.01        4.64      2.16 o 
  -7  14   0       20.89       19.86      2.61 o 
  -6  14   0       14.31       18.13      2.69 o 
  -5  14   0       19.85       16.56      2.09 o 
  -4  14   0       35.82       39.89      3.20 o 
  -3  14   0        0.73        2.02      2.08 o 
  -2  14   0       15.19       20.42      2.32 o 
  -1  14   0       41.06       49.05      2.57 o 
   0  14   0        0.15        0.89      1.84 o 
   1  14   0        0.32        1.23      1.48 o 
  -5  15   0        8.47        9.14      1.94 o 
  -4  15   0       68.12       75.64      2.75 o 
  -3  15   0       24.63       25.77      2.12 o 
   1 -15   1        1.97        3.32      1.87 o 
   2 -15   1       30.31       26.15      2.85 o 
   3 -15   1       12.46       15.52      1.80 o 
   4 -15   1        1.02        3.73      1.61 o 
   5 -15   1        7.98       16.90      2.09 o 
   6 -15   1        9.43        8.62      2.51 o 
  -2 -14   1       64.26       79.62      4.10 o 
  -1 -14   1        0.07        1.72      1.70 o 
   0 -14   1        0.04       -0.27      1.92 o 
   1 -14   1        3.15        2.78      2.05 o 
   2 -14   1      128.87      142.44      3.69 o 
   3 -14   1       21.21       22.68      2.47 o 
   4 -14   1        0.69        3.51      2.72 o 
   5 -14   1       97.18      111.71      4.51 o 
   6 -14   1        6.09       10.01      2.55 o 
   7 -14   1       19.06       20.37      2.67 o 
   8 -14   1       12.21        9.73      2.20 o 
   9 -14   1       13.49       12.40      2.79 o 
  -3 -13   1        4.46        2.73      2.77 o 
  -2 -13   1      214.92      191.72      4.53 o 
  -1 -13   1        1.36        2.14      3.47 o 
   0 -13   1        0.65        3.20      3.70 o 
   1 -13   1        0.73        1.24      3.79 o 
   2 -13   1       13.99       12.21      4.88 o 
   3 -13   1       37.74       53.06      6.07 o 
   4 -13   1        0.71        2.38      2.40 o 
   5 -13   1       26.54       26.10      2.73 o 
   6 -13   1       19.90       22.26      3.34 o 
   7 -13   1        0.03       -0.34      2.72 o 
   8 -13   1        5.70        7.19      2.71 o 
   9 -13   1        0.29        0.44      2.29 o 
  10 -13   1        0.06        0.75      1.49 o 
  -5 -12   1       51.10       36.79      3.04 o 
  -4 -12   1       31.40       27.16      3.68 o 
  -3 -12   1       12.81        9.92      3.61 o 
  -2 -12   1        4.09        3.14      3.81 o 
  -1 -12   1        0.36        2.10      3.72 o 
   0 -12   1        1.28        0.82      3.81 o 
   1 -12   1        0.01        3.71      4.60 o 
   2 -12   1        0.66        2.06      4.85 o 
   3 -12   1      625.92      546.51      9.62 o 
   4 -12   1       32.23       23.39      3.00 o 
   5 -12   1       29.59       16.56      2.96 o 
   6 -12   1        6.43        1.65      3.29 o 
   7 -12   1       36.51       23.82      3.52 o 
   8 -12   1        1.57        5.20      3.15 o 
   9 -12   1       12.60        9.88      2.86 o 
  10 -12   1        1.99        1.88      1.89 o 
  11 -12   1       20.03       23.57      3.01 o 
  -6 -11   1       63.27       73.65      4.06 o 
  -5 -11   1        1.31        3.56      3.32 o 
  -4 -11   1       41.16       29.15      4.41 o 
  -3 -11   1        4.02        2.66      3.68 o 
  -2 -11   1       20.07       10.77      3.17 o 
  -1 -11   1      146.19      159.04      5.63 o 
   0 -11   1        1.28        4.14      5.10 o 
   1 -11   1      474.02      434.74     12.98 o 
   2 -11   1      777.17      829.04     16.93 o 
   3 -11   1       84.55       96.15      5.27 o 
   4 -11   1       17.93       25.55      4.95 o 
   5 -11   1        0.98       -0.60      4.58 o 
   6 -11   1       40.04       27.05      5.62 o 
   7 -11   1       19.62       46.72      4.02 o 
   8 -11   1      250.61      225.31      8.56 o 
   9 -11   1        9.60        5.73      3.10 o 
  10 -11   1        6.20        2.22      2.59 o 
  11 -11   1       37.29       27.26      2.57 o 
  -7 -10   1       16.84       20.27      3.29 o 
  -6 -10   1       58.68       82.58      5.04 o 
  -5 -10   1       56.11       71.43      5.32 o 
  -4 -10   1       91.56       74.70      5.64 o 
  -3 -10   1       85.91       95.16      7.70 o 
  -2 -10   1      881.90      832.17     13.88 o 
  -1 -10   1       71.41       41.36      4.87 o 
   0 -10   1      158.48      113.76      8.08 o 
   1 -10   1      281.48      280.96     10.84 o 
   2 -10   1      410.12      342.80     11.50 o 
   3 -10   1        9.64       17.98      5.74 o 
   4 -10   1      289.64      223.81     13.40 o 
   5 -10   1      107.72       96.95      5.15 o 
   6 -10   1        0.48       -2.08      4.73 o 
   7 -10   1       81.80      116.77      6.92 o 
   8 -10   1        7.42       18.95      3.50 o 
   9 -10   1       19.01       20.60      3.42 o 
  10 -10   1       29.90       50.12      3.62 o 
  11 -10   1       10.69       20.15      4.02 o 
  12 -10   1        5.59        1.68      2.98 o 
  -8  -9   1       43.54       40.46      3.67 o 
  -7  -9   1       71.81       83.70      5.29 o 
  -6  -9   1       37.53       36.88      4.75 o 
  -5  -9   1      111.16      108.69      4.99 o 
  -4  -9   1       71.27       74.82      3.54 o 
  -3  -9   1       60.39       45.70      3.92 o 
  -2  -9   1       49.24       59.48      5.84 o 
  -1  -9   1       81.18       47.64      6.55 o 
   0  -9   1      441.28      374.69     11.74 o 
   1  -9   1       17.61       18.12      5.57 o 
   2  -9   1        7.62        6.29      4.98 o 
   3  -9   1      227.41      176.35      8.14 o 
   4  -9   1       26.89       23.51      4.82 o 
   5  -9   1      699.90      590.62     12.31 o 
   7  -9   1        2.57       -0.47      4.27 o 
   8  -9   1      120.65      127.24      5.15 o 
   9  -9   1        0.61       -0.31      3.07 o 
  10  -9   1        2.41        1.83      2.32 o 
  11  -9   1       31.38       55.58      5.36 o 
  12  -9   1       16.24       14.08      3.77 o 
  -8  -8   1        0.01        1.91      2.52 o 
  -7  -8   1       32.48       32.65      3.38 o 
  -6  -8   1        3.86        5.96      2.81 o 
  -5  -8   1      114.95      115.15      4.74 o 
  -4  -8   1       10.37        9.96      3.04 o 
  -3  -8   1       38.56       42.93      5.85 o 
  -2  -8   1       22.97       27.40      5.55 o 
  -1  -8   1        8.97       14.47      4.88 o 
   0  -8   1      527.90      480.55     12.00 o 
   1  -8   1      754.17      707.42     13.80 o 
   2  -8   1      301.72      257.74      8.91 o 
   3  -8   1        7.67       18.07      4.71 o 
   4  -8   1      289.31      243.16      8.08 o 
   6  -8   1      207.92      124.23      5.97 o 
   7  -8   1      154.08       92.85      5.81 o 
   8  -8   1      109.09       81.27      6.25 o 
   9  -8   1       55.40       40.01      3.72 o 
  10  -8   1        9.56        2.77      2.84 o 
  11  -8   1        7.65       23.50      4.59 o 
  12  -8   1        7.26        8.82      3.65 o 
  13  -8   1        0.06        7.31      3.09 o 
  -9  -7   1        0.38       -0.76      2.49 o 
  -8  -7   1       69.07       88.91      6.95 o 
  -7  -7   1       89.55       79.42      4.22 o 
  -6  -7   1       22.81       19.40      2.60 o 
  -5  -7   1      127.38      118.87      4.69 o 
  -4  -7   1      533.94      533.35     12.49 o 
  -3  -7   1      150.03      149.24      7.54 o 
  -2  -7   1      370.39      337.33      9.73 o 
  -1  -7   1       27.91       56.81      5.36 o 
   0  -7   1       27.38       18.13      4.62 o 
   1  -7   1     1070.37     1347.14     16.65 o 
   2  -7   1       11.77       11.21      4.02 o 
   3  -7   1      494.39      521.39     10.35 o 
   4  -7   1       18.83        8.51      1.83 o 
   5  -7   1       16.77       29.80      2.87 o 
   6  -7   1        0.43        6.86      2.43 o 
   7  -7   1      143.99      164.14      7.10 o 
   8  -7   1        5.69       11.48      4.29 o 
   9  -7   1      113.12      127.97      6.99 o 
  10  -7   1        0.02        4.56      2.82 o 
  11  -7   1       21.84       33.35      5.14 o 
  12  -7   1       13.97       13.86      4.31 o 
  13  -7   1        3.40        2.79      3.31 o 
 -10  -6   1        2.64        5.95      3.81 o 
  -9  -6   1       29.03       50.85      2.97 o 
  -8  -6   1        0.52        3.43      2.43 o 
  -7  -6   1       12.01       15.95      2.22 o 
  -6  -6   1      125.11       94.79      3.26 o 
  -5  -6   1      309.89      260.76      8.58 o 
  -4  -6   1      683.06      715.53     13.13 o 
  -3  -6   1      227.13      212.30      7.59 o 
  -2  -6   1       13.58       20.02      4.30 o 
  -1  -6   1       18.72       18.27      4.15 o 
   0  -6   1     3750.41     4246.63     26.56 o 
   1  -6   1     1451.38     1248.31     14.42 o 
   2  -6   1        6.56       42.30      2.77 o 
   3  -6   1      790.22      562.62      6.95 o 
   4  -6   1       10.01       10.27      1.71 o 
   5  -6   1     4758.74     4504.44     19.20 o 
   6  -6   1      315.15      299.85      5.79 o 
   7  -6   1      180.66      210.56      5.70 o 
   8  -6   1      156.78      149.69      6.91 o 
   9  -6   1        0.05        2.91      2.91 o 
  10  -6   1        1.17       -1.72      2.98 o 
  11  -6   1        6.19        3.42      4.37 o 
  12  -6   1        7.55        5.27      4.02 o 
  13  -6   1       37.23       19.71      3.83 o 
 -11  -5   1       88.99       82.90     17.24 o 
 -10  -5   1        9.29       11.60      3.04 o 
  -9  -5   1     1041.71     1138.14     12.44 o 
  -8  -5   1      152.03      218.31      5.06 o 
  -7  -5   1       43.41       54.96      2.47 o 
  -6  -5   1      130.92      162.80      5.11 o 
  -5  -5   1      488.61      594.63     22.21 o 
  -4  -5   1        7.44       15.45      2.64 o 
  -3  -5   1     2605.30     3412.34     22.70 o 
  -2  -5   1       47.11      108.97      3.18 o 
  -1  -5   1      200.36      185.58      3.51 o 
   0  -5   1     5381.15     6056.77     26.09 o 
   1  -5   1      117.04      108.54      3.96 o 
   2  -5   1       24.56       11.37      1.43 o 
   3  -5   1       15.71        5.66      1.51 o 
   4  -5   1      226.59      191.57      8.94 o 
   5  -5   1       90.57      135.42      5.57 o 
   6  -5   1        3.07        1.83      3.53 o 
   7  -5   1        3.39        7.18      3.48 o 
   8  -5   1      139.98      150.77      4.83 o 
   9  -5   1       89.27       57.34      3.93 o 
  10  -5   1       21.54       34.52      5.99 o 
  11  -5   1        8.11        7.22      4.66 o 
  12  -5   1        0.56        3.19      4.05 o 
  13  -5   1       71.61      122.06      5.82 o 
 -11  -4   1       49.05       69.16      8.78 o 
 -10  -4   1      285.10      387.45     60.36 o 
  -9  -4   1        7.21       17.10      2.46 o 
  -8  -4   1      212.81      230.31      5.20 o 
  -7  -4   1      176.44      201.16      5.66 o 
  -6  -4   1        6.01        7.22      2.68 o 
  -5  -4   1        9.21        4.75      2.53 o 
  -4  -4   1     2456.74     3027.73     92.84 o 
  -3  -4   1       70.51       64.97      3.88 o 
  -2  -4   1     2111.50     2481.70     15.29 o 
  -1  -4   1     1383.20     1491.33     17.52 o 
   0  -4   1      105.93      150.97      4.03 o 
   1  -4   1      250.95      277.12      2.92 o 
   2  -4   1      326.92      250.77      5.09 o 
   3  -4   1      393.63      531.36      7.65 o 
   4  -4   1     1115.26     1042.27     11.22 o 
   5  -4   1      111.09      108.37      4.81 o 
   6  -4   1      979.39     1055.53     13.01 o 
   7  -4   1        4.54        5.48      3.30 o 
   9  -4   1       97.61      110.84      6.29 o 
  10  -4   1        7.22       -0.30      3.03 o 
  11  -4   1       59.40       58.94      5.83 o 
  12  -4   1        8.43       -0.59      4.03 o 
  13  -4   1        5.33        0.20      3.51 o 
 -12  -3   1       32.90       29.86      3.78 o 
 -11  -3   1       62.51       48.19      5.69 o 
 -10  -3   1      161.27      150.64      6.14 o 
  -9  -3   1      188.39      213.93      5.52 o 
  -8  -3   1        0.02        1.07      1.77 o 
  -7  -3   1       35.18       36.00      6.91 o 
  -6  -3   1      199.03      180.16     21.70 o 
  -5  -3   1      142.24      114.88      3.77 o 
  -4  -3   1      229.91      349.13      7.65 o 
  -3  -3   1      252.33      305.04      6.40 o 
  -2  -3   1      369.62      501.42      6.63 o 
  -1  -3   1     2291.43     2384.82     11.68 o 
   0  -3   1     7931.09     7966.90     61.72 o 
   1  -3   1     5279.09     6125.04     73.03 o 
   2  -3   1       76.07       84.02      3.30 o 
   3  -3   1       17.42       55.43      3.12 o 
   4  -3   1       70.18       56.32      2.51 o 
   5  -3   1      668.63      626.20     17.57 o 
   6  -3   1        3.49        5.64      2.17 o 
   7  -3   1      154.50      166.27      4.35 o 
   9  -3   1        0.30        2.86      3.25 o 
  10  -3   1        4.16        8.76      2.70 o 
  11  -3   1       25.48       21.58      5.03 o 
  12  -3   1        0.05        2.83      4.34 o 
  13  -3   1        1.94       10.80      3.60 o 
 -12  -2   1       62.30       69.15      3.68 o 
 -11  -2   1       81.24       72.87      3.53 o 
 -10  -2   1        2.78        2.68      2.22 o 
  -9  -2   1      131.36      107.73      2.80 o 
  -8  -2   1      144.78      155.56      7.73 o 
  -7  -2   1       77.60       57.80      3.43 o 
  -6  -2   1      731.50      827.15     12.24 o 
  -5  -2   1      249.25      370.49      5.61 o 
  -4  -2   1      221.47      174.01     26.59 o 
  -3  -2   1      444.83      622.62      8.17 o 
  -2  -2   1     1691.88     2036.07     12.13 o 
  -1  -2   1      627.56      625.95      5.40 o 
   0  -2   1     1871.82     1870.15     28.95 o 
   1  -2   1     8802.47     8897.92     76.49 o 
   2  -2   1     6838.78     8369.19     85.87 o 
   3  -2   1      369.36      580.01      6.74 o 
   4  -2   1     5787.80     5833.05     22.75 o 
   5  -2   1      468.88      510.46      6.55 o 
   6  -2   1      655.04      612.29     14.70 o 
   7  -2   1        0.61        2.07      3.63 o 
   8  -2   1      158.93      174.08      7.14 o 
   9  -2   1        3.43        0.16      2.45 o 
  10  -2   1      364.68      385.79      8.78 o 
  11  -2   1        0.67        1.71      2.51 o 
  12  -2   1        4.86        1.64      4.10 o 
  13  -2   1       17.93       27.10      3.87 o 
 -12  -1   1        7.38        6.10      2.27 o 
 -11  -1   1       31.13       41.14      2.72 o 
 -10  -1   1      268.89      295.45      4.51 o 
  -9  -1   1       18.17       28.16      2.16 o 
  -8  -1   1       53.87       48.56      5.31 o 
  -7  -1   1      902.39      869.51     13.48 o 
  -6  -1   1        7.84        3.00      2.24 o 
  -5  -1   1      253.55      250.36      4.35 o 
  -4  -1   1     2831.52     3273.62     19.17 o 
  -3  -1   1       29.57       61.91      3.26 o 
  -2  -1   1      757.94      959.97      7.50 o 
  -1  -1   1     3352.76     3835.15     45.88 o 
   1  -1   1     1283.48     1212.46      6.14 o 
   2  -1   1     3984.83     4577.17     57.13 o 
   3  -1   1     6673.75     7369.04     62.78 o 
   4  -1   1      378.07      231.81      3.53 o 
   5  -1   1      628.66      703.52      5.37 o 
   6  -1   1      495.41      538.65      9.48 o 
   7  -1   1      114.97      118.78      5.75 o 
   8  -1   1      146.33      149.29      6.85 o 
   9  -1   1       51.19       60.24      2.51 o 
  10  -1   1       56.25       50.75      2.81 o 
  11  -1   1       17.13       20.95      2.30 o 
  12  -1   1       19.43       18.24      4.61 o 
  13  -1   1        0.53       -1.38      3.05 o 
 -13   0   1        0.10        3.06      3.06 o 
 -12   0   1      158.25      168.25      3.63 o 
 -11   0   1        6.42        5.07      1.96 o 
 -10   0   1       74.37       77.83      2.79 o 
  -9   0   1      155.37      152.67      5.53 o 
  -8   0   1      285.60      312.14      6.30 o 
  -7   0   1      576.23      557.47      7.20 o 
  -6   0   1      499.10      504.83      6.22 o 
  -5   0   1      137.63      105.89      3.92 o 
  -4   0   1       85.51       93.48      4.71 o 
  -3   0   1       92.58      167.14      2.61 o 
  -2   0   1    14763.27    14758.23    100.74 o 
   1   0   1     9554.12    11362.62     53.13 o 
   2   0   1     1497.50     1448.90     16.16 o 
   3   0   1     1546.58     1720.74     19.90 o 
   4   0   1      395.13      361.74      3.50 o 
   5   0   1      134.34       71.79      3.08 o 
   6   0   1      550.86      669.70     13.12 o 
   7   0   1      395.44      393.58      9.42 o 
   8   0   1      345.71      319.48      9.30 o 
   9   0   1       44.96       40.23      2.35 o 
  10   0   1        4.27        5.50      2.20 o 
  11   0   1        8.16       12.33      2.56 o 
  12   0   1       15.02       14.70      2.73 o 
 -13   1   1        5.24        6.41      3.34 o 
 -12   1   1        9.77        5.77      2.46 o 
 -11   1   1      157.08      184.30      4.15 o 
 -10   1   1       65.65       53.99      2.92 o 
  -9   1   1       59.01       53.00      4.78 o 
  -8   1   1      107.57      103.85      4.25 o 
  -7   1   1     2830.59     2674.55     22.47 o 
  -6   1   1     1171.38     1228.62     21.54 o 
  -5   1   1       38.32       40.74      2.01 o 
  -4   1   1     3338.13     3490.36     50.31 o 
  -3   1   1       99.06       54.45      1.75 o 
  -2   1   1     1098.89      938.56      4.28 o 
  -1   1   1    12316.47    12657.50     80.89 o 
   0   1   1       11.23       21.80      1.29 o 
   1   1   1       24.95      173.34      9.92 o 
   2   1   1    14369.19    17355.46    635.17 o 
   3   1   1       96.58       53.62      1.54 o 
   4   1   1      165.60      204.92      4.01 o 
   5   1   1      154.49      147.26      4.09 o 
   6   1   1      573.18      439.56      7.21 o 
   7   1   1        0.27        3.05      3.91 o 
   8   1   1       32.33       31.38      4.95 o 
   9   1   1        6.27        6.09      1.96 o 
  10   1   1       58.21       54.04      3.38 o 
  11   1   1        0.57        2.59      2.40 o 
  12   1   1       39.55       33.34      2.89 o 
 -13   2   1        0.04        0.56      2.33 o 
 -12   2   1       10.68        5.49      2.13 o 
 -11   2   1       14.30        9.11      2.27 o 
 -10   2   1       41.76       42.88      2.81 o 
  -9   2   1      480.97      445.15     10.95 o 
  -8   2   1        7.86        7.64      2.84 o 
  -7   2   1      170.40      150.66      6.09 o 
  -6   2   1      184.79      111.61      2.53 o 
  -5   2   1      284.58      249.98      3.85 o 
  -4   2   1      446.39      502.19      4.63 o 
  -3   2   1     5188.11     5087.38     47.58 o 
  -2   2   1      133.25      237.15      3.96 o 
  -1   2   1      950.72     1030.15      6.88 o 
   0   2   1     1622.45     1733.68      5.33 o 
   1   2   1       71.14      104.78      1.95 o 
   2   2   1       15.61       33.37      2.77 o 
   3   2   1        0.96       13.36      1.18 o 
   4   2   1      557.13      399.41      5.68 o 
   5   2   1      803.15      725.70      8.14 o 
   6   2   1      153.25      177.77      5.03 o 
   7   2   1      687.83      599.73     12.21 o 
   8   2   1       39.40       28.70      2.02 o 
   9   2   1      108.93      102.52      3.05 o 
  10   2   1        0.04        0.54      2.56 o 
  11   2   1        6.53       14.16      2.46 o 
  12   2   1        0.05        0.98      2.93 o 
 -13   3   1        0.68        1.40      2.45 o 
 -12   3   1       79.17       99.40      7.71 o 
 -11   3   1       31.04       20.39      2.77 o 
 -10   3   1       24.39       30.62      2.99 o 
  -9   3   1       56.65       32.97      4.37 o 
  -8   3   1       12.79        5.37      3.51 o 
  -7   3   1      152.87      132.17      4.14 o 
  -6   3   1      359.66      351.75      6.38 o 
  -5   3   1      282.07      292.21      3.72 o 
  -4   3   1        8.45        8.87      1.34 o 
  -3   3   1     2302.79     2140.49     13.37 o 
  -2   3   1        5.93       17.44      2.18 o 
  -1   3   1     5881.36     6470.67     76.48 o 
   0   3   1      430.40      487.31      3.25 o 
   1   3   1      532.71      564.14     20.96 o 
   2   3   1      370.98      598.59      7.56 o 
   3   3   1      572.59      752.91     23.16 o 
   4   3   1      122.04      126.52      5.75 o 
   5   3   1     1606.26     1946.82    107.68 o 
   6   3   1      509.37      569.06      8.49 o 
   7   3   1        1.98        1.61      4.10 o 
   8   3   1      167.41      170.25      3.56 o 
   9   3   1        2.73        3.03      1.99 o 
  10   3   1       21.53       25.14      2.85 o 
  11   3   1      211.16      214.60      7.40 o 
  12   3   1       17.13       20.32      2.88 o 
 -14   4   1       29.80       23.67      2.95 o 
 -13   4   1        0.72        1.98      2.47 o 
 -12   4   1        6.32       14.10      3.21 o 
 -11   4   1        1.91        8.94      3.20 o 
 -10   4   1      369.94      342.81      6.19 o 
  -9   4   1        7.19        2.45      4.19 o 
  -8   4   1        9.59        3.66      3.35 o 
  -7   4   1      235.29      216.89      7.29 o 
  -6   4   1      143.24      126.23      5.32 o 
  -5   4   1       82.98      119.76      9.13 o 
  -4   4   1      659.99      713.50      6.53 o 
  -3   4   1     1453.33     1440.34      8.69 o 
  -2   4   1      998.56      898.34     10.62 o 
  -1   4   1     3970.18     3468.34     12.33 o 
   0   4   1      431.28      673.71      5.49 o 
   1   4   1       19.85       26.92      1.30 o 
   2   4   1     4054.85     5005.24     28.03 o 
   3   4   1     1980.66     1915.79     20.18 o 
   4   4   1      206.52      299.55      6.04 o 
   5   4   1       62.68       60.94      3.62 o 
   6   4   1     1024.95     1060.49     16.82 o 
   7   4   1       38.14       39.31      2.65 o 
   8   4   1       77.42       89.31      3.25 o 
   9   4   1       58.90       54.90      4.03 o 
  10   4   1       10.57       10.20      4.28 o 
  11   4   1       11.80       15.49      3.54 o 
 -13   5   1        0.97        0.21      2.47 o 
 -12   5   1       25.75       39.70      3.60 o 
 -11   5   1        9.02        4.16      2.98 o 
 -10   5   1      153.37      135.31      5.15 o 
  -9   5   1      424.85      396.21     10.78 o 
  -8   5   1       33.81       36.12      4.59 o 
  -7   5   1       55.29       45.98      4.37 o 
  -6   5   1     1294.49     1199.03     14.85 o 
  -5   5   1       38.54       32.49      2.50 o 
  -4   5   1        1.29       16.23      2.17 o 
  -3   5   1      388.74      477.43      8.14 o 
  -2   5   1     6040.72     6808.75     29.64 o 
  -1   5   1       76.86      123.19      3.06 o 
   0   5   1        6.88       27.16      3.88 o 
   1   5   1      509.43      651.46     10.79 o 
   2   5   1      140.52      194.95      6.80 o 
   3   5   1      824.06      823.55     12.64 o 
   4   5   1     1134.38     1078.98     16.12 o 
   5   5   1      124.60      143.21      7.18 o 
   6   5   1       40.16       39.20      2.41 o 
   7   5   1      200.89      215.69      7.30 o 
   8   5   1       87.28       94.87      7.11 o 
   9   5   1      114.97      143.13     15.50 o 
  10   5   1       32.90       48.00      4.74 o 
  11   5   1        0.12        4.17      2.50 o 
 -13   6   1       15.43       33.42      3.92 o 
 -12   6   1        5.75       14.76      2.98 o 
 -11   6   1      360.55      310.76      7.32 o 
 -10   6   1       16.01       23.48      3.35 o 
  -9   6   1       32.61       40.74      5.51 o 
  -8   6   1       36.10       34.19      4.94 o 
  -7   6   1        1.79        2.11      3.85 o 
  -6   6   1        5.49        6.25      3.49 o 
  -5   6   1       72.07       89.25      3.46 o 
  -4   6   1     2365.41     2207.76     13.19 o 
  -3   6   1      138.10       80.09      3.18 o 
  -2   6   1       53.39       38.97      2.44 o 
  -1   6   1     4527.94     4763.79     29.60 o 
   0   6   1      584.00      555.15     10.86 o 
   1   6   1      295.37      360.25      9.30 o 
   2   6   1        0.11        3.46      4.00 o 
   3   6   1       53.14       63.56      5.38 o 
   4   6   1      129.60      126.11      6.89 o 
   5   6   1      170.50      179.49      4.55 o 
   6   6   1       16.22       21.33      2.36 o 
   7   6   1        1.56        1.22      2.39 o 
   8   6   1        3.04        2.57      2.81 o 
   9   6   1        3.47        5.09      2.65 o 
  10   6   1       15.16       13.30      3.18 o 
 -13   7   1        2.41       23.15      3.84 o 
 -12   7   1        1.36        2.25      2.63 o 
 -11   7   1        0.17        4.31      2.86 o 
 -10   7   1       40.84       56.52      4.10 o 
  -9   7   1        2.47        5.02      4.12 o 
  -8   7   1      253.13      226.76      8.27 o 
  -7   7   1       26.67       24.95      4.52 o 
  -6   7   1       57.03       58.95      3.40 o 
  -5   7   1       42.71       28.20      2.83 o 
  -4   7   1       75.79       37.42      4.25 o 
  -3   7   1      997.50      872.32     14.01 o 
  -2   7   1     1135.77     1117.68     15.98 o 
  -1   7   1       27.99       19.45      4.80 o 
   0   7   1     1078.79      976.15     15.59 o 
   1   7   1      132.80      149.08      7.23 o 
   2   7   1      238.93      266.02      9.15 o 
   3   7   1       35.30       29.64      5.02 o 
   4   7   1      143.27      141.36      4.18 o 
   5   7   1       13.43       13.24      2.58 o 
   6   7   1       50.32       39.88      2.92 o 
   7   7   1       20.13       23.38      3.19 o 
   8   7   1       96.59       99.11      4.10 o 
   9   7   1        6.03        8.77      3.22 o 
 -13   8   1        3.06        0.60      3.00 o 
 -12   8   1        1.15        1.26      2.49 o 
 -11   8   1        6.47        4.90      2.86 o 
 -10   8   1       61.44       44.62      3.72 o 
  -9   8   1      175.84      205.03      8.78 o 
  -8   8   1       21.17       20.33      4.94 o 
  -7   8   1        3.36        4.84      4.15 o 
  -6   8   1      183.35      182.90     10.17 o 
  -5   8   1      205.23      175.65      7.59 o 
  -4   8   1       18.19       53.39      5.53 o 
  -3   8   1       81.71       37.30      5.62 o 
  -2   8   1      575.53      741.13     14.40 o 
  -1   8   1       16.45       26.93      5.16 o 
   0   8   1      245.67      238.22      9.14 o 
   1   8   1      113.39      130.56      7.66 o 
   2   8   1        4.75        9.17      4.59 o 
   3   8   1      299.72      283.06      4.83 o 
   4   8   1      673.88      630.40      8.89 o 
   5   8   1       66.33       66.79      4.14 o 
   6   8   1       20.19       19.97      4.54 o 
   7   8   1      101.79      107.96      5.98 o 
   8   8   1        0.47        1.95      2.12 o 
 -13   9   1        0.08        0.50      2.63 o 
 -12   9   1        8.92        7.80      3.57 o 
 -11   9   1        0.07        0.08      2.63 o 
 -10   9   1        0.10        3.81      2.39 o 
  -9   9   1       32.54       18.72      4.77 o 
  -8   9   1       29.56       35.30      5.18 o 
  -7   9   1        0.69        4.73      4.29 o 
  -6   9   1      125.18      117.65      6.69 o 
  -5   9   1      138.04      123.09      7.21 o 
  -4   9   1      650.83      617.53     13.75 o 
  -3   9   1       55.59       73.69      6.47 o 
  -2   9   1      325.19      430.37     12.18 o 
  -1   9   1     1232.95     1359.15     20.61 o 
   0   9   1      470.36      494.96     13.15 o 
   1   9   1      800.92      759.47     10.65 o 
   2   9   1       28.42       24.67      2.88 o 
   3   9   1       97.64      117.71      4.02 o 
   4   9   1       96.81      124.67      5.62 o 
   5   9   1        2.26        3.27      3.92 o 
   6   9   1       37.68       40.04      4.61 o 
   7   9   1       18.40       19.73      3.55 o 
 -12  10   1        0.55        5.11      3.21 o 
 -11  10   1        0.71        1.71      2.40 o 
 -10  10   1       85.82      111.98      4.66 o 
  -9  10   1        0.43        5.74      4.54 o 
  -8  10   1        0.24       -2.23      4.71 o 
  -7  10   1       27.34       33.25      5.28 o 
  -6  10   1       87.42       69.16      4.65 o 
  -5  10   1        9.60        9.43      3.64 o 
  -4  10   1       49.33       49.92      4.45 o 
  -3  10   1      135.32      132.30      7.88 o 
  -2  10   1      623.43      529.23     13.80 o 
  -1  10   1      923.53      826.85     16.90 o 
   0  10   1      263.77      329.91     11.35 o 
   1  10   1        2.26        0.59      3.17 o 
   2  10   1        0.20        2.78      2.50 o 
   3  10   1       13.35       10.93      4.33 o 
   4  10   1       53.07       47.57      5.06 o 
   5  10   1        0.26        6.43      3.74 o 
   6  10   1        4.07        4.16      3.18 o 
 -12  11   1        2.37        1.51      2.50 o 
 -11  11   1       13.66       16.38      2.48 o 
 -10  11   1       55.89       39.06      3.41 o 
  -9  11   1       30.39       41.04      3.75 o 
  -8  11   1       59.72       62.05      6.11 o 
  -7  11   1        2.35        2.49      4.46 o 
  -6  11   1        0.15       -0.31      3.33 o 
  -5  11   1       67.21       68.35      7.98 o 
  -4  11   1       39.13       36.44      4.15 o 
  -3  11   1       27.88       23.65      4.09 o 
  -2  11   1       38.58       33.38      5.70 o 
  -1  11   1      145.13      160.76      8.85 o 
   0  11   1       58.19       64.64     10.07 o 
   1  11   1        2.43        3.80      4.16 o 
   2  11   1       37.33       30.12      4.77 o 
   3  11   1       30.31       20.39      4.28 o 
   4  11   1       79.85       71.28      4.98 o 
   5  11   1       95.38       97.66      4.55 o 
 -11  12   1        0.02        0.30      1.77 o 
 -10  12   1       28.09       23.39      2.75 o 
  -9  12   1       24.60       25.01      3.21 o 
  -8  12   1       10.36       10.24      3.24 o 
  -7  12   1       21.68       21.01      4.88 o 
  -6  12   1       10.48       13.05      5.26 o 
  -5  12   1       48.65       37.39      5.81 o 
  -4  12   1      185.49      208.07      9.22 o 
  -3  12   1        0.29        2.69      5.17 o 
  -2  12   1       33.49       33.20      5.94 o 
  -1  12   1      287.53      275.68      9.04 o 
   0  12   1       66.66       55.43      5.43 o 
   1  12   1        2.29        6.70      3.89 o 
   2  12   1        8.46        9.90      3.77 o 
   3  12   1        2.78        0.19      3.06 o 
   4  12   1        1.35        1.12      2.51 o 
 -10  13   1        1.10        1.65      1.81 o 
  -9  13   1        1.45        7.30      2.44 o 
  -8  13   1       36.51       50.06      4.34 o 
  -7  13   1        5.35        4.94      2.83 o 
  -6  13   1        0.27        1.66      2.84 o 
  -5  13   1       31.48       38.44      3.54 o 
  -4  13   1        5.39        4.83      4.69 o 
  -3  13   1       80.28       99.02      6.77 o 
  -2  13   1       11.58       12.06      3.08 o 
  -1  13   1        4.00        6.86      2.95 o 
   0  13   1       39.12       30.60      3.10 o 
   1  13   1       38.67       44.24      3.05 o 
   2  13   1        2.73        2.43      1.63 o 
  -8  14   1       35.51       45.48      2.52 o 
  -7  14   1        2.36        2.45      2.17 o 
  -6  14   1        0.60        1.56      2.27 o 
  -5  14   1       20.41       14.52      2.38 o 
  -4  14   1       13.81       16.85      2.14 o 
  -3  14   1       10.10       13.30      2.12 o 
  -2  14   1        0.04        2.13      1.98 o 
  -1  14   1        1.46        0.96      1.78 o 
   0  14   1       29.73       34.44      1.90 o 
   0 -15   2       38.27       36.85      3.24 o 
   1 -15   2       17.35       17.27      2.32 o 
   2 -15   2       13.71       11.00      1.75 o 
   3 -15   2        1.32        1.78      1.68 o 
   4 -15   2        4.91        4.56      1.65 o 
   5 -15   2        4.49        4.65      1.91 o 
   6 -15   2        1.50        3.41      2.65 o 
   7 -15   2        7.50        2.59      2.42 o 
  -2 -14   2        1.92        1.39      2.22 o 
  -1 -14   2       36.57       48.43      2.35 o 
   0 -14   2       23.69       19.08      2.21 o 
   1 -14   2        1.35        3.00      2.12 o 
   2 -14   2       17.82       14.48      2.36 o 
   3 -14   2       85.31      104.81      3.38 o 
   4 -14   2        6.03        7.53      2.86 o 
   5 -14   2        2.45        6.53      2.07 o 
   6 -14   2       14.68       37.23      3.02 o 
   7 -14   2        7.53        0.60      3.42 o 
   8 -14   2        8.42        4.65      3.19 o 
   9 -14   2        0.61        1.30      2.44 o 
  -3 -13   2        1.93        0.13      1.96 o 
  -2 -13   2        0.00        2.49      2.37 o 
  -1 -13   2       93.00       87.00      5.12 o 
   0 -13   2        2.92        1.96      3.58 o 
   1 -13   2        3.42        6.67      3.78 o 
   2 -13   2        0.31        3.98      4.93 o 
   3 -13   2        0.77        0.28      3.19 o 
   4 -13   2       26.20       45.69      3.11 o 
   5 -13   2        4.80        6.56      2.55 o 
   6 -13   2       86.37       69.69      7.18 o 
   7 -13   2        0.74        2.54      2.81 o 
   8 -13   2        1.27        4.26      3.93 o 
   9 -13   2        8.17       11.05      3.77 o 
  10 -13   2       17.83        6.55      1.94 o 
  -5 -12   2       28.56       44.77      3.45 o 
  -4 -12   2      177.40      141.30      5.63 o 
  -3 -12   2       98.20       86.90      4.42 o 
  -2 -12   2       31.96       32.21      4.48 o 
  -1 -12   2        1.22        0.76      3.63 o 
   0 -12   2       56.68       41.31      3.89 o 
   1 -12   2      121.10      121.67      8.01 o 
   2 -12   2        4.62        4.94      4.94 o 
   3 -12   2        6.42        4.54      3.63 o 
   4 -12   2       21.69       10.37      2.34 o 
   5 -12   2      274.09      257.39      6.62 o 
   6 -12   2       54.94       53.92      5.97 o 
   7 -12   2       64.53       79.25      4.35 o 
   8 -12   2       61.15       61.23      5.83 o 
   9 -12   2       43.44       57.94      5.38 o 
  10 -12   2        3.38        9.44      1.98 o 
  11 -12   2       21.52       23.85      3.26 o 
  -6 -11   2       67.21       59.99      3.90 o 
  -5 -11   2        1.34        4.18      3.41 o 
  -4 -11   2      190.07      220.30      7.66 o 
  -3 -11   2        1.70        0.05      3.64 o 
  -2 -11   2       30.62       19.97      3.24 o 
  -1 -11   2       51.36       43.88      3.88 o 
   0 -11   2       23.75       13.28      5.89 o 
   1 -11   2       22.08       32.59      5.99 o 
   2 -11   2      365.28      305.41     10.98 o 
   3 -11   2       41.72       34.54      3.22 o 
   4 -11   2       18.22       16.88      2.95 o 
   5 -11   2        0.34        1.61      3.12 o 
   6 -11   2       32.36       20.78      3.58 o 
   7 -11   2        0.35        1.10      2.94 o 
   8 -11   2        2.69        5.90      4.77 o 
   9 -11   2       80.81       61.90      5.70 o 
  10 -11   2        0.20        1.09      2.04 o 
  11 -11   2        1.92        2.36      3.28 o 
  -7 -10   2        0.06       -0.89      2.75 o 
  -6 -10   2      114.11      126.42      5.99 o 
  -5 -10   2      284.94      318.68      9.14 o 
  -4 -10   2      117.10       86.64      4.63 o 
  -3 -10   2       24.06       25.48      3.52 o 
  -2 -10   2       13.93        5.85      3.25 o 
  -1 -10   2       96.78      111.46      4.95 o 
   0 -10   2       17.50       14.91      6.03 o 
   1 -10   2      356.89      316.30     11.08 o 
   2 -10   2       35.69       54.62      6.39 o 
   3 -10   2      433.15      433.56     11.99 o 
   4 -10   2      673.14      655.26     13.89 o 
   5 -10   2       20.42       14.99      4.85 o 
   6 -10   2        0.58       -0.82      4.61 o 
   7 -10   2       14.75       12.09      3.30 o 
   8 -10   2       30.31       38.86      5.56 o 
   9 -10   2        0.19        3.06      4.26 o 
  10 -10   2        4.09        3.32      2.16 o 
  11 -10   2        8.38        6.65      3.89 o 
  12 -10   2        3.44        2.77      3.08 o 
  -8  -9   2        0.13        1.28      2.90 o 
  -7  -9   2      108.38      118.27      5.96 o 
  -6  -9   2       22.25       36.02      4.52 o 
  -5  -9   2        3.12        1.14      2.20 o 
  -4  -9   2      303.16      324.88      9.76 o 
  -3  -9   2      333.01      290.66     14.18 o 
  -2  -9   2        5.84        1.63      5.69 o 
  -1  -9   2       21.32       32.37      6.18 o 
   0  -9   2       50.16       57.41      6.01 o 
   1  -9   2       36.07       57.61      6.30 o 
   2  -9   2      313.30      285.35      9.76 o 
   3  -9   2       13.56       13.66      4.85 o 
   4  -9   2       83.73       58.25      5.50 o 
   7  -9   2       26.82       19.94      4.88 o 
   8  -9   2        0.06        3.08      4.42 o 
   9  -9   2       81.65       92.02      6.34 o 
  10  -9   2       19.85       21.85      3.19 o 
  11  -9   2        0.01        4.09      4.02 o 
  12  -9   2        0.67       -0.69      3.38 o 
  -8  -8   2       14.26       18.47      2.36 o 
  -7  -8   2        0.73        0.08      2.17 o 
  -6  -8   2        3.45        1.99      2.20 o 
  -5  -8   2       17.66       16.66      2.50 o 
  -4  -8   2       59.83       62.06      3.95 o 
  -3  -8   2       91.03      113.57      7.16 o 
  -2  -8   2        1.42        2.45      4.56 o 
  -1  -8   2       31.85       36.27      5.47 o 
   0  -8   2      129.82      155.08      7.65 o 
   1  -8   2      313.66      265.78      8.79 o 
   2  -8   2     1488.76     1506.79     18.68 o 
   3  -8   2       67.91       71.20      5.48 o 
   4  -8   2       17.00        9.44      2.79 o 
   5  -8   2       83.22       92.89      5.89 o 
   6  -8   2       34.80       32.09      4.70 o 
   7  -8   2      114.26       84.24      4.04 o 
   8  -8   2       68.95       63.94      6.02 o 
   9  -8   2       25.42       23.26      4.85 o 
  10  -8   2        3.68        1.11      4.19 o 
  11  -8   2        0.15        2.97      4.22 o 
  12  -8   2        3.58       13.76      4.01 o 
  13  -8   2        5.45        7.50      2.97 o 
  -9  -7   2        7.37        7.65      2.18 o 
  -8  -7   2       32.44       30.97      2.81 o 
  -7  -7   2      165.39      162.95      4.42 o 
  -6  -7   2      187.28      165.61      3.79 o 
  -5  -7   2       37.41       35.68      3.63 o 
  -4  -7   2      496.82      498.59     12.03 o 
  -3  -7   2      630.97      711.32     13.66 o 
  -2  -7   2       20.07       19.24      4.45 o 
  -1  -7   2      965.02     1102.58     15.66 o 
   0  -7   2      768.64      765.03     12.74 o 
   1  -7   2     1216.52     1369.85     16.44 o 
   2  -7   2     3117.77     3430.79     21.21 o 
   3  -7   2        3.78        6.01      2.40 o 
   4  -7   2      220.77      286.03      5.09 o 
   5  -7   2      943.78      902.25     12.17 o 
   6  -7   2        1.46        6.43      2.87 o 
   7  -7   2      296.48      338.71      6.71 o 
   8  -7   2       85.54      109.59      4.65 o 
  10  -7   2       29.05       26.96      5.24 o 
  11  -7   2       31.44       14.49      4.52 o 
  12  -7   2       52.95       65.98      5.26 o 
  13  -7   2        8.61       12.20      3.35 o 
 -10  -6   2       62.58       77.34      6.64 o 
  -9  -6   2       28.28       37.00      2.86 o 
  -8  -6   2      234.91      317.87      9.22 o 
  -7  -6   2      470.60      501.54     11.51 o 
  -6  -6   2      552.93      514.55      8.23 o 
  -5  -6   2      313.33      280.01      9.01 o 
  -4  -6   2      947.27      918.23     12.46 o 
  -3  -6   2        6.67       20.87      2.64 o 
  -2  -6   2      266.43      340.79      5.48 o 
  -1  -6   2      239.63      329.99      8.10 o 
   0  -6   2     1073.83     1327.46     14.72 o 
   1  -6   2      936.73     1097.79      9.48 o 
   2  -6   2      538.87      500.05      6.15 o 
   3  -6   2       13.55        6.74      1.59 o 
   4  -6   2       20.19        8.00      3.34 o 
   5  -6   2      104.99      114.98      5.91 o 
   6  -6   2      349.76      302.46      8.50 o 
   7  -6   2        0.21        0.26      3.61 o 
   8  -6   2       39.16       51.41      3.57 o 
   9  -6   2       17.52       19.44      4.97 o 
  10  -6   2       40.03       48.07      5.90 o 
  11  -6   2       30.69       21.62      4.91 o 
  12  -6   2        3.58        3.72      4.00 o 
  13  -6   2       19.59       23.67      3.69 o 
 -11  -5   2      244.20      245.02      7.30 o 
 -10  -5   2        1.14        1.37      3.05 o 
  -9  -5   2        1.81        4.90      2.56 o 
  -8  -5   2      941.31     1023.68     26.23 o 
  -7  -5   2       10.54       22.11      2.05 o 
  -6  -5   2       12.83       13.37      2.78 o 
  -5  -5   2      132.27      131.24      8.22 o 
  -4  -5   2      204.88      280.18      5.45 o 
  -3  -5   2       21.75       17.37      3.27 o 
  -2  -5   2       98.64       51.10      3.45 o 
  -1  -5   2      883.71      916.09      9.10 o 
   0  -5   2      191.67      219.95      4.62 o 
   1  -5   2      916.93     1031.00      5.49 o 
   2  -5   2      638.34      772.49     16.52 o 
   3  -5   2       99.50       57.86      3.93 o 
   4  -5   2      119.39       88.30      4.45 o 
   5  -5   2      764.35      704.67     10.94 o 
   6  -5   2       44.74       37.95      4.06 o 
   7  -5   2      595.73      485.20     10.43 o 
   8  -5   2       16.40       15.46      3.91 o 
   9  -5   2       17.15       18.19      4.79 o 
  10  -5   2      101.87       65.37      6.31 o 
  11  -5   2       41.68       49.65      5.71 o 
  12  -5   2       15.71       18.20      4.60 o 
  13  -5   2        0.11        2.42      3.42 o 
 -12  -4   2       18.56       10.83      3.12 o 
 -11  -4   2        6.60        3.97      2.96 o 
 -10  -4   2      283.70      310.02     34.48 o 
  -9  -4   2       21.26       12.03      2.38 o 
  -8  -4   2        0.01        2.82      2.06 o 
  -7  -4   2      113.21      141.78      7.34 o 
  -6  -4   2     1165.95     1375.97     82.77 o 
  -5  -4   2       14.81       13.96      2.42 o 
  -4  -4   2      412.48      449.56      8.82 o 
  -3  -4   2     1716.64     1807.65     15.00 o 
  -2  -4   2      289.61      278.38      5.66 o 
  -1  -4   2      559.21      733.76     25.18 o 
   0  -4   2        6.84       25.00      3.92 o 
   1  -4   2      224.66      253.53      4.91 o 
   2  -4   2      919.41     1191.28     10.57 o 
   3  -4   2      128.76      278.76      5.99 o 
   4  -4   2       20.94       51.98      3.70 o 
   5  -4   2        6.12       22.74      3.53 o 
   6  -4   2       16.47       12.37      3.45 o 
   7  -4   2      159.61      176.76      6.57 o 
   9  -4   2        5.32        3.48      4.02 o 
  10  -4   2       13.58        7.32      4.69 o 
  11  -4   2        0.28        5.11      4.39 o 
  12  -4   2       17.96       16.20      4.39 o 
  13  -4   2        4.82        5.44      3.58 o 
 -12  -3   2      114.37      135.72      6.18 o 
 -11  -3   2      159.91      136.80      5.19 o 
 -10  -3   2      123.61      106.90      4.08 o 
  -9  -3   2       52.65       34.77      2.15 o 
  -8  -3   2      270.19      316.66     10.66 o 
  -7  -3   2       51.59       65.51      5.67 o 
  -6  -3   2      543.22      543.71     13.12 o 
  -5  -3   2      544.57      535.57     38.66 o 
  -4  -3   2      227.99      256.98      6.63 o 
  -3  -3   2       16.38       31.20      3.10 o 
  -2  -3   2       49.07       70.61      3.31 o 
  -1  -3   2      630.40      509.83      3.97 o 
   0  -3   2     8685.52     8590.27     79.72 o 
   1  -3   2     1906.40     2672.37     12.89 o 
   2  -3   2      136.90      292.41      5.21 o 
   3  -3   2      257.08      488.46      7.10 o 
   4  -3   2     3950.60     3797.01     26.76 o 
   5  -3   2      400.49      326.54     16.39 o 
   6  -3   2     1205.44     1103.71      9.61 o 
   7  -3   2       30.42       53.73     11.08 o 
   8  -3   2       70.45       62.10      5.74 o 
   9  -3   2       32.58       19.01      3.57 o 
  10  -3   2       88.82      107.73      7.27 o 
  11  -3   2        9.71       12.48      4.67 o 
  12  -3   2       32.37       46.74      5.13 o 
  13  -3   2        8.95        3.79      3.41 o 
 -12  -2   2        5.52       19.25      4.58 o 
 -11  -2   2        2.33        1.85      2.54 o 
 -10  -2   2       70.97       51.49      2.62 o 
  -9  -2   2        5.39        3.29      1.92 o 
  -8  -2   2       73.51       46.14      5.38 o 
  -7  -2   2       97.70      115.07      6.83 o 
  -6  -2   2      146.12      141.74      3.93 o 
  -5  -2   2        3.74        9.70      2.01 o 
  -4  -2   2        4.14       15.36      1.59 o 
  -3  -2   2        0.74        2.46      1.24 o 
  -2  -2   2      130.56      142.03      8.53 o 
  -1  -2   2      666.86      560.73      3.15 o 
   0  -2   2     1174.41      841.59      5.68 o 
   1  -2   2     8673.40     9040.82     84.71 o 
   3  -2   2     5528.03     4964.45     81.12 o 
   4  -2   2       35.57        8.29      1.99 o 
   5  -2   2     1478.48     1619.01     40.74 o 
   6  -2   2        0.27        0.89      2.19 o 
   7  -2   2      117.57       87.06      5.61 o 
   8  -2   2      187.01      177.80      7.65 o 
   9  -2   2       41.54       66.12      3.49 o 
  10  -2   2       36.56       20.46      3.65 o 
  11  -2   2       23.25       34.98      5.56 o 
  12  -2   2       36.42       36.70      4.91 o 
  13  -2   2        3.64        3.49      3.09 o 
 -13  -1   2        8.04       17.74      3.87 o 
 -12  -1   2       17.15        7.28      2.37 o 
 -11  -1   2       50.75       75.01      2.80 o 
 -10  -1   2       24.48       40.43      2.46 o 
  -9  -1   2      114.31       77.03      2.49 o 
  -8  -1   2      409.31      416.23     10.80 o 
  -7  -1   2      346.81      368.08      9.58 o 
  -6  -1   2     1761.64     1869.03     11.82 o 
  -5  -1   2      996.49      930.77      8.69 o 
  -4  -1   2      636.90      843.37     12.76 o 
  -3  -1   2     2544.81     2773.58     30.74 o 
  -2  -1   2      141.59      173.77      4.81 o 
  -1  -1   2     7271.11     8253.57     62.02 o 
   0  -1   2     1366.14      983.49      4.11 o 
   1  -1   2      443.15      408.35      4.62 o 
   2  -1   2      594.36     1066.34      8.21 o 
   3  -1   2    35573.59    33856.03    197.94 o 
   4  -1   2        4.04        7.41      1.81 o 
   5  -1   2      241.92      303.90      4.68 o 
   6  -1   2      863.82      898.76     12.92 o 
   7  -1   2       74.60       74.66      5.48 o 
   8  -1   2       93.41       97.00      6.26 o 
   9  -1   2       89.52       95.41      3.30 o 
  10  -1   2       51.75       54.89      2.89 o 
  11  -1   2       41.47       49.28      3.62 o 
  12  -1   2       48.79       60.20      5.17 o 
  13  -1   2        1.29        2.98      2.75 o 
 -13   0   2       15.77       11.55      2.56 o 
 -12   0   2       50.46       41.06      3.00 o 
 -11   0   2      117.12       95.64      2.97 o 
 -10   0   2        0.50        0.29      1.95 o 
  -9   0   2       29.85       27.79      4.93 o 
  -8   0   2        0.82        2.10      2.38 o 
  -7   0   2      206.05      149.83      4.30 o 
  -6   0   2     4646.02     5032.19     69.05 o 
  -5   0   2     3146.65     3046.04     31.58 o 
  -4   0   2      422.72      406.96      6.28 o 
  -3   0   2     1687.21     1930.48      8.29 o 
  -2   0   2     2133.38     2220.49      9.89 o 
  -1   0   2      522.52      494.66      4.67 o 
   0   0   2     1584.76     1097.01      7.02 o 
   1   0   2     1659.66     1348.88      7.00 o 
   2   0   2       80.73      178.22      3.78 o 
   3   0   2       49.26      118.68      2.70 o 
   4   0   2       20.33        5.28      1.68 o 
   5   0   2     1187.29     1060.94     13.09 o 
   6   0   2       85.65       52.47      4.61 o 
   7   0   2      181.26      188.99      7.43 o 
   8   0   2       95.84       89.88      6.26 o 
   9   0   2       28.55       29.19      2.56 o 
  10   0   2        5.48        1.25      2.09 o 
  11   0   2        1.21        2.16      2.85 o 
  12   0   2        2.60        2.54      2.31 o 
 -13   1   2       29.86       47.97      3.18 o 
 -12   1   2        2.73        7.59      2.16 o 
 -11   1   2        4.07        7.37      2.24 o 
 -10   1   2      394.03      344.58      8.76 o 
  -9   1   2      346.33      346.28     11.53 o 
  -8   1   2      167.49      141.73      4.48 o 
  -7   1   2       40.56       51.30      3.02 o 
  -6   1   2       63.57       57.17      2.84 o 
  -5   1   2      206.56      128.99      3.22 o 
  -4   1   2      379.98      343.67      7.60 o 
  -3   1   2       19.23       21.51      1.57 o 
  -2   1   2     1525.37     1498.25     29.42 o 
  -1   1   2     7797.87     7938.81     81.05 o 
   0   1   2     4319.38     4165.14     59.34 o 
   1   1   2     3767.62     3346.76     56.55 o 
   2   1   2      851.85      735.83      6.92 o 
   3   1   2      471.46      420.67      4.46 o 
   4   1   2      230.01      304.59      6.63 o 
   5   1   2      467.46      435.14      9.15 o 
   6   1   2      237.18      181.08      7.07 o 
   7   1   2      357.56      301.27      9.34 o 
   8   1   2       35.83       36.80      2.34 o 
   9   1   2        0.28        1.34      2.24 o 
  10   1   2       20.19       10.65      2.66 o 
  11   1   2       19.29       33.08      3.30 o 
  12   1   2       16.86       14.98      3.14 o 
 -13   2   2       17.64       12.14      4.03 o 
 -12   2   2       13.31       23.51      2.44 o 
 -11   2   2       37.96       54.89      2.84 o 
 -10   2   2       11.23        4.70      2.17 o 
  -9   2   2      210.63      156.48      5.16 o 
  -8   2   2      234.45      231.30      5.42 o 
  -7   2   2      290.27      336.27      9.05 o 
  -6   2   2        5.17        2.39      2.06 o 
  -5   2   2     2804.99     2892.87     39.56 o 
  -4   2   2       20.39       19.11      1.83 o 
  -3   2   2      212.27      224.28      6.77 o 
  -2   2   2     1649.08     1794.09     11.31 o 
  -1   2   2     3156.82     3101.06     14.35 o 
   0   2   2     1599.85     1819.58     11.02 o 
   1   2   2     1089.26     1040.36      8.67 o 
   2   2   2      206.84      171.66      4.95 o 
   3   2   2      277.89      316.75      6.14 o 
   4   2   2      564.61      671.41     10.58 o 
   5   2   2     1250.27     1388.69     16.43 o 
   6   2   2        0.73       -0.22      4.21 o 
   7   2   2       28.58       17.85      4.58 o 
   8   2   2       30.80       18.82      2.29 o 
   9   2   2       95.30       92.92      3.90 o 
  10   2   2      104.17      103.61      5.70 o 
  11   2   2       16.42       27.47      4.14 o 
  12   2   2        7.03       10.08      2.65 o 
 -14   3   2       17.16       19.20      3.24 o 
 -13   3   2       57.69       56.19      5.06 o 
 -12   3   2       15.45       11.39      2.52 o 
 -11   3   2       69.97       58.73      2.94 o 
 -10   3   2       57.71       56.10      2.78 o 
  -9   3   2        9.58       10.44      3.98 o 
  -8   3   2       52.05       34.54      4.48 o 
  -7   3   2      928.33      964.08      9.13 o 
  -6   3   2      252.58      223.80      4.23 o 
  -5   3   2      626.13      554.83     23.35 o 
  -4   3   2     3293.64     3276.29     19.49 o 
  -3   3   2       69.27       74.36      3.83 o 
  -2   3   2     2891.57     2679.77     15.04 o 
  -1   3   2     2381.39     2391.09     13.76 o 
   0   3   2      241.88      255.31      4.87 o 
   1   3   2      140.21      186.79      6.99 o 
   2   3   2      220.92      222.35      5.60 o 
   3   3   2      758.49      922.56     12.21 o 
   4   3   2     2379.15     2172.41     19.85 o 
   5   3   2      103.85       76.50      5.51 o 
   6   3   2        0.45        2.32      4.10 o 
   7   3   2      503.08      457.33      5.18 o 
   8   3   2       48.96       52.31      2.84 o 
   9   3   2       71.44       67.19      3.50 o 
  10   3   2        1.37        3.50      3.96 o 
  11   3   2       21.15       19.55      3.71 o 
 -14   4   2        8.70        3.61      2.96 o 
 -13   4   2       61.78       90.26      5.85 o 
 -12   4   2       34.21       38.20      5.43 o 
 -11   4   2       37.18       40.91      3.80 o 
 -10   4   2      340.72      318.00      5.85 o 
  -9   4   2      249.99      238.74      8.60 o 
  -8   4   2       54.73       36.83      4.73 o 
  -7   4   2       25.35       41.82      4.19 o 
  -6   4   2     1356.37     1443.17     15.94 o 
  -5   4   2       14.34       31.04      2.39 o 
  -4   4   2     2106.92     2440.94     18.16 o 
  -3   4   2       59.26       44.03      2.41 o 
  -2   4   2      280.46      292.53      5.76 o 
  -1   4   2     3177.75     3040.99     12.89 o 
   0   4   2     7154.20     6606.95    122.41 o 
   1   4   2      362.02      388.53      4.82 o 
   2   4   2       59.74       64.40      4.37 o 
   3   4   2      123.67      131.77      5.93 o 
   4   4   2     2081.15     2188.08     21.36 o 
   5   4   2      105.00      115.91      6.61 o 
   6   4   2       19.19       17.43      2.77 o 
   7   4   2       47.93       43.29      2.38 o 
   8   4   2        4.94        6.73      2.23 o 
   9   4   2      152.30      173.68      5.53 o 
  10   4   2       25.40       21.47      4.10 o 
  11   4   2        1.95        1.79      2.70 o 
 -14   5   2       35.17       30.02      3.34 o 
 -13   5   2       54.51       72.40      5.40 o 
 -12   5   2       66.55       68.47      6.04 o 
 -11   5   2      140.21      140.23      7.61 o 
 -10   5   2      175.08      176.93      8.31 o 
  -9   5   2        1.47        4.09      4.32 o 
  -8   5   2      604.75      570.90     12.23 o 
  -7   5   2        1.65        1.57      3.75 o 
  -6   5   2      751.52      806.98     12.56 o 
  -5   5   2        4.81       13.71      2.47 o 
  -4   5   2     2768.33     3243.41     15.55 o 
  -3   5   2      151.06      122.53      3.53 o 
  -2   5   2      897.73      934.76     12.90 o 
  -1   5   2      255.67      318.94      4.91 o 
   0   5   2     1603.53     1407.71     22.16 o 
   1   5   2       16.22       25.98      3.95 o 
   2   5   2       27.94       41.01      4.44 o 
   3   5   2      158.83      174.94      7.28 o 
   4   5   2      174.79      142.50      7.05 o 
   5   5   2       67.00       68.07      5.98 o 
   6   5   2        0.04        1.99      2.12 o 
   7   5   2        3.17        3.63      2.41 o 
   8   5   2        7.58        9.59      3.16 o 
   9   5   2       19.48       18.82      3.01 o 
  10   5   2       65.87       75.35      4.55 o 
 -14   6   2        5.94        2.26      2.65 o 
 -13   6   2      152.43      178.07      6.88 o 
 -12   6   2      120.91      131.87      6.96 o 
 -11   6   2       17.40       18.75      5.02 o 
 -10   6   2        0.94        3.44      4.72 o 
  -9   6   2       48.38       36.76      5.37 o 
  -8   6   2        3.66        2.56      3.73 o 
  -7   6   2      330.91      328.39      9.28 o 
  -6   6   2      159.39      126.18      4.21 o 
  -5   6   2      426.48      383.60      6.36 o 
  -4   6   2     1260.53     1330.72     19.64 o 
  -3   6   2        4.28        9.46      2.31 o 
  -2   6   2        1.02        2.45      2.21 o 
  -1   6   2      655.37      677.35     12.23 o 
   0   6   2     1638.35     1849.85     19.63 o 
   1   6   2        0.55        7.34      4.24 o 
   2   6   2       54.43       48.61      4.98 o 
   3   6   2      179.07      189.15      7.81 o 
   4   6   2      164.62      137.75      7.20 o 
   5   6   2       34.51       31.42      2.48 o 
   6   6   2      280.64      284.49      6.36 o 
   7   6   2       56.54       61.55      3.95 o 
   8   6   2        1.03        1.73      2.77 o 
   9   6   2        1.31        1.71      3.40 o 
 -13   7   2        1.81       -1.53      3.42 o 
 -12   7   2        6.35        4.40      4.19 o 
 -11   7   2       48.47       32.21      5.28 o 
 -10   7   2       63.29       57.88      6.02 o 
  -9   7   2        5.85        3.84      4.57 o 
  -8   7   2       85.98       66.93      4.88 o 
  -7   7   2        2.77        3.20      4.22 o 
  -6   7   2        3.08        3.56      2.76 o 
  -5   7   2       26.27       15.13      2.79 o 
  -4   7   2      143.64      179.51      4.85 o 
  -3   7   2       19.96       30.25      4.90 o 
  -2   7   2      345.80      315.68      9.65 o 
  -1   7   2      377.50      340.31     10.07 o 
   0   7   2      173.33      163.15      7.84 o 
   1   7   2      119.11      147.45      7.33 o 
   2   7   2        1.24        5.12      4.67 o 
   3   7   2       46.35       60.00      3.18 o 
   4   7   2        3.92        5.80      2.57 o 
   5   7   2      231.19      229.38      5.17 o 
   6   7   2        0.23        2.01      2.90 o 
   7   7   2       37.65       31.90      3.94 o 
   8   7   2        0.33        1.19      2.31 o 
 -13   8   2        0.21        2.99      3.24 o 
 -12   8   2       66.41       57.91      5.24 o 
 -11   8   2       18.73       22.07      5.06 o 
 -10   8   2       52.81       54.25      5.98 o 
  -9   8   2       26.03       25.30      4.98 o 
  -8   8   2      218.18      214.83      8.88 o 
  -7   8   2       70.44       62.14      4.07 o 
  -6   8   2      114.71      107.71      4.53 o 
  -5   8   2      138.99      142.92      7.46 o 
  -4   8   2       63.26       56.43      6.00 o 
  -3   8   2      453.13      499.43     12.37 o 
  -2   8   2      210.14      175.49      8.25 o 
  -1   8   2       67.42       48.82      6.12 o 
   0   8   2       95.03       72.05      6.36 o 
   1   8   2       22.58       20.40      5.30 o 
   2   8   2       65.17       53.39      2.84 o 
   3   8   2      502.08      508.03      7.16 o 
   4   8   2      162.59      141.29      4.33 o 
   5   8   2       36.81       30.50      4.90 o 
   6   8   2       16.28       17.94      4.52 o 
   7   8   2        5.58        6.92      3.55 o 
   8   8   2        2.14        4.31      2.84 o 
 -13   9   2        6.24       18.49      3.17 o 
 -12   9   2        2.12        6.17      3.70 o 
 -11   9   2        1.83        3.04      4.44 o 
 -10   9   2        6.52        8.07      4.57 o 
  -9   9   2       68.59       77.83      6.38 o 
  -8   9   2        0.48        6.31      4.64 o 
  -7   9   2      250.73      251.55      9.80 o 
  -6   9   2      273.27      279.62      6.98 o 
  -5   9   2        0.01        3.39      3.52 o 
  -4   9   2       44.07       45.06      5.94 o 
  -3   9   2     1583.87     1475.25     21.19 o 
  -2   9   2      201.54      129.27      8.23 o 
  -1   9   2       38.52        8.61      5.51 o 
   0   9   2     1193.70     1318.50     20.52 o 
   1   9   2      364.18      372.77      6.25 o 
   2   9   2      206.74      186.61      4.15 o 
   3   9   2       36.59       38.12      3.00 o 
   4   9   2       30.71       16.09      4.32 o 
   5   9   2      102.19      113.56      6.31 o 
   6   9   2       63.95       74.15      5.01 o 
   7   9   2        0.33       -1.32      2.73 o 
 -12  10   2       57.88       86.60      4.82 o 
 -11  10   2       10.65        7.43      2.75 o 
 -10  10   2       19.34       13.66      3.10 o 
  -9  10   2        6.04       15.68      4.88 o 
  -8  10   2      134.30      105.79      7.18 o 
  -7  10   2        9.97       13.38      4.64 o 
  -6  10   2      396.32      380.36      8.09 o 
  -5  10   2      111.98      115.61      5.28 o 
  -4  10   2       10.33        7.61      3.69 o 
  -3  10   2       35.75       34.83      6.11 o 
  -2  10   2        6.03       15.07      5.11 o 
  -1  10   2      208.25      301.99     10.98 o 
   0  10   2       38.44       75.79      4.55 o 
   1  10   2        1.39        3.81      2.56 o 
   2  10   2      108.16       78.75      4.22 o 
   3  10   2       24.39       26.17      4.61 o 
   4  10   2       48.13       38.59      4.70 o 
   5  10   2        4.36        4.16      3.45 o 
   6  10   2        0.65       -0.01      2.62 o 
 -12  11   2        3.87        0.88      2.50 o 
 -11  11   2        0.14        3.22      2.19 o 
 -10  11   2       60.02       62.47      3.68 o 
  -9  11   2       55.75       81.31      6.28 o 
  -8  11   2       37.86       46.22      5.76 o 
  -7  11   2       27.88       25.74      5.43 o 
  -6  11   2       57.67       41.55      4.19 o 
  -5  11   2       36.22       38.00      4.09 o 
  -4  11   2        5.44        5.85      3.68 o 
  -3  11   2       15.74       14.55      3.91 o 
  -2  11   2       64.42       60.74      6.59 o 
  -1  11   2       67.70       48.54      3.96 o 
   0  11   2        0.63       10.54      4.44 o 
   1  11   2        7.04        2.48      4.11 o 
   2  11   2       10.72       23.32      4.60 o 
   3  11   2      126.57      117.33      5.93 o 
   4  11   2       19.20       17.48      3.43 o 
   5  11   2       22.76       18.76      2.69 o 
 -11  12   2        0.02        3.62      2.67 o 
 -10  12   2        7.63       11.14      2.46 o 
  -9  12   2        0.63        1.04      2.66 o 
  -8  12   2        0.17        2.27      4.44 o 
  -7  12   2       35.45       38.60      5.43 o 
  -6  12   2       10.37       11.52      5.14 o 
  -5  12   2       63.05       71.21      6.50 o 
  -4  12   2       18.62       16.32      5.49 o 
  -3  12   2      172.08      178.45      8.59 o 
  -2  12   2       79.52       76.53      4.38 o 
  -1  12   2       15.88       13.34      3.32 o 
   0  12   2      131.78      154.79      6.91 o 
   1  12   2       37.39       41.31      4.62 o 
   2  12   2       62.75       79.42      4.79 o 
   3  12   2        3.71        0.63      2.79 o 
 -10  13   2        9.55        8.27      2.54 o 
  -9  13   2        0.98        0.62      2.19 o 
  -8  13   2        4.67        3.77      2.52 o 
  -7  13   2        0.91       -0.08      2.62 o 
  -6  13   2        0.01        2.65      2.70 o 
  -5  13   2        0.06        0.55      2.73 o 
  -4  13   2       26.25       24.10      5.06 o 
  -3  13   2       17.37       21.93      3.16 o 
  -2  13   2      148.95      167.25      4.90 o 
  -1  13   2        7.56        8.73      2.70 o 
   0  13   2        0.68        2.97      2.76 o 
   1  13   2       25.51       26.99      2.46 o 
  -7  14   2       46.42       53.75      2.63 o 
  -6  14   2        1.08        1.21      1.93 o 
  -5  14   2        9.23       12.66      2.45 o 
  -4  14   2        0.01        0.74      1.72 o 
  -3  14   2       10.73       12.83      1.89 o 
  -2  14   2        0.81        0.97      1.69 o 
  -1  14   2        7.75        8.36      1.83 o 
   0 -15   3       53.95       49.07      3.67 o 
   1 -15   3       15.97       17.49      2.36 o 
   2 -15   3        3.59        3.11      2.32 o 
   3 -15   3        0.41       -0.17      2.17 o 
   4 -15   3        6.73        5.31      3.03 o 
   5 -15   3        0.20       -0.09      2.69 o 
   6 -15   3        4.13        4.94      2.80 o 
   7 -15   3        6.05        6.37      2.60 o 
  -2 -14   3        2.84        3.23      2.91 o 
  -1 -14   3        0.81        0.54      2.57 o 
   0 -14   3       36.28       43.50      4.24 o 
   1 -14   3       38.33       36.46      3.41 o 
   2 -14   3       17.39       29.04      3.37 o 
   3 -14   3       17.30       28.49      3.79 o 
   4 -14   3       22.18       34.27      3.26 o 
   5 -14   3        5.16        6.52      3.00 o 
   6 -14   3        0.03        0.46      3.47 o 
   7 -14   3        9.05        1.23      3.51 o 
   8 -14   3        6.29        2.25      3.06 o 
   9 -14   3        0.34        3.13      1.82 o 
  -3 -13   3        8.88       11.47      3.45 o 
  -2 -13   3        6.80        8.25      3.95 o 
  -1 -13   3        3.42        1.68      4.10 o 
   0 -13   3       10.05       12.28      2.97 o 
   1 -13   3       13.55       13.49      3.07 o 
   2 -13   3       61.89       63.30      4.76 o 
   3 -13   3       66.48       39.28      6.47 o 
   4 -13   3       45.45       22.23      2.79 o 
   5 -13   3       47.07       73.33      4.11 o 
   6 -13   3       22.30       25.63      4.84 o 
   7 -13   3        5.39        1.77      4.07 o 
   8 -13   3        0.20        3.19      4.09 o 
   9 -13   3        0.08        1.42      3.22 o 
  10 -13   3        3.36        3.70      2.66 o 
  -3 -12   3      170.73      153.00      6.87 o 
  -2 -12   3       75.50       68.49      4.31 o 
  -1 -12   3       56.27       55.13      4.94 o 
   0 -12   3       72.15       71.56      8.45 o 
   1 -12   3        6.47        5.38      5.01 o 
   2 -12   3       29.57       35.66      5.99 o 
   3 -12   3       82.54       68.60      3.10 o 
   4 -12   3       67.48      100.71      3.98 o 
   5 -12   3      135.22      161.39      8.71 o 
   6 -12   3      305.81      279.95      9.98 o 
   7 -12   3        4.75        9.55      4.81 o 
   8 -12   3        0.42        3.64      4.38 o 
   9 -12   3       15.24       20.92      3.02 o 
  10 -12   3       22.75       27.34      4.61 o 
  11 -12   3        3.72        1.30      2.62 o 
  -4 -11   3       22.71       32.17      4.28 o 
  -3 -11   3      323.56      342.76      6.78 o 
  -2 -11   3       41.68       34.54      3.73 o 
  -1 -11   3       45.27       42.49      3.77 o 
   0 -11   3        3.83        3.71      5.12 o 
   1 -11   3      324.02      272.71     10.61 o 
   2 -11   3      102.90      103.23      7.84 o 
   3 -11   3      360.91      367.61      6.37 o 
   4 -11   3      179.63      196.31      6.00 o 
   5 -11   3      120.55       88.99      6.65 o 
   6 -11   3       12.12       12.01      4.45 o 
   7 -11   3       67.37       45.29      5.83 o 
   8 -11   3       24.62       33.18      5.42 o 
   9 -11   3        2.12        3.50      4.20 o 
  10 -11   3        1.20        1.85      2.44 o 
  11 -11   3       14.47       24.27      3.73 o 
  -6 -10   3       14.34        9.71      3.76 o 
  -5 -10   3      111.67      103.03      5.62 o 
  -4 -10   3        7.09        6.64      2.44 o 
  -3 -10   3       10.05        7.78      3.34 o 
  -2 -10   3       36.30       50.43      6.83 o 
  -1 -10   3       75.59       68.77      7.06 o 
   0 -10   3       49.98       43.30      6.24 o 
   1 -10   3      300.83      303.46     10.94 o 
   2 -10   3      873.11      800.60     15.98 o 
   3 -10   3        4.44        0.61      4.70 o 
   5 -10   3      169.81      190.07      8.44 o 
   6 -10   3        2.95        6.81      4.73 o 
   7 -10   3        2.25        8.57      4.57 o 
   8 -10   3       11.00        1.22      4.47 o 
   9 -10   3       24.70       19.03      4.61 o 
  10 -10   3        2.93        2.72      2.54 o 
  11 -10   3        5.34        0.58      3.58 o 
  12 -10   3        0.06        3.12      2.95 o 
  -8  -9   3       22.31       22.59      3.67 o 
  -7  -9   3       35.57       35.55      3.09 o 
  -6  -9   3      354.47      321.55     13.01 o 
  -5  -9   3       17.63       13.05      2.15 o 
  -4  -9   3       67.98       62.79      5.42 o 
  -3  -9   3      354.78      322.20     11.08 o 
  -2  -9   3      242.20      232.36      9.58 o 
  -1  -9   3        4.72        5.09      5.58 o 
   0  -9   3      104.91       99.87      7.11 o 
   1  -9   3      166.66      167.02      8.15 o 
   2  -9   3       58.27       48.44      5.62 o 
   3  -9   3      570.12      569.48     12.31 o 
   4  -9   3      115.53      131.14      6.48 o 
   5  -9   3       31.42       29.23      4.90 o 
   6  -9   3      313.66      286.19      6.76 o 
   7  -9   3      126.12      154.14      7.81 o 
   8  -9   3       42.03       16.50      4.92 o 
   9  -9   3        0.35        7.38      4.15 o 
  10  -9   3        1.66        1.40      4.26 o 
  11  -9   3       10.31        2.68      3.97 o 
  12  -9   3        0.24        5.04      3.54 o 
  -9  -8   3       32.68       25.03      3.90 o 
  -8  -8   3       26.15       26.55      2.98 o 
  -7  -8   3       60.36       54.73      3.38 o 
  -6  -8   3        0.54        1.23      2.27 o 
  -5  -8   3      628.52      595.39      9.55 o 
  -4  -8   3       44.55       37.95      6.07 o 
  -3  -8   3      387.25      361.62     10.83 o 
  -2  -8   3      203.23      211.71      8.76 o 
  -1  -8   3       23.20       31.64      5.24 o 
   0  -8   3        1.91        0.54      4.46 o 
   1  -8   3      328.07      319.93      9.27 o 
   2  -8   3        1.29       14.70      7.12 o 
   3  -8   3      387.15      380.31      9.83 o 
   4  -8   3       25.22       28.93      4.10 o 
   5  -8   3        0.27        1.17      3.69 o 
   6  -8   3      108.25       92.16      5.89 o 
   7  -8   3      547.88      435.00      6.34 o 
   8  -8   3       63.07       72.10      6.07 o 
   9  -8   3       73.41       84.10      6.06 o 
  10  -8   3        0.86        1.18      4.36 o 
  11  -8   3       10.37       15.51      4.42 o 
  12  -8   3        7.74        7.73      3.72 o 
  13  -8   3        1.25        1.50      2.63 o 
 -10  -7   3        7.11        6.10      3.51 o 
  -9  -7   3       90.58       87.78      7.39 o 
  -8  -7   3        9.08        7.32      2.39 o 
  -7  -7   3      443.83      393.69      6.92 o 
  -6  -7   3      194.01      195.59      4.03 o 
  -5  -7   3       27.60       28.76      4.64 o 
  -4  -7   3        0.57        0.14      4.66 o 
  -3  -7   3      185.50      201.05      7.92 o 
  -2  -7   3       20.17        5.54      4.36 o 
  -1  -7   3     1688.01     2314.34     21.84 o 
   0  -7   3      824.46      782.70     12.65 o 
   1  -7   3      473.06      435.05      9.22 o 
   2  -7   3     1116.15     1224.15     45.59 o 
   3  -7   3     1728.88     1796.52     39.88 o 
   4  -7   3        1.79        3.67      3.42 o 
   5  -7   3       75.82       79.14      5.54 o 
   6  -7   3        2.11        8.39      4.27 o 
   7  -7   3        7.71        1.47      4.11 o 
   8  -7   3       46.19       51.30      5.20 o 
   9  -7   3       30.48       25.20      5.05 o 
  10  -7   3        3.64       12.22      4.84 o 
  11  -7   3        2.73        4.62      4.58 o 
  12  -7   3       10.09        8.63      4.04 o 
  13  -7   3       14.52       15.57      3.22 o 
 -11  -6   3       11.85       11.14      3.32 o 
 -10  -6   3       80.80      102.71      6.17 o 
  -9  -6   3       12.83       19.89      3.37 o 
  -8  -6   3      618.05      708.87     12.03 o 
  -7  -6   3       49.79       49.05      4.65 o 
  -6  -6   3     2016.08     2038.87     63.04 o 
  -5  -6   3      596.22      652.88     54.38 o 
  -4  -6   3      525.40      453.80      9.31 o 
  -3  -6   3      519.24      470.21      9.11 o 
  -2  -6   3       39.55       51.84      3.73 o 
  -1  -6   3      195.44      139.80      3.62 o 
   0  -6   3     2075.51     1953.99     17.51 o 
   1  -6   3      137.33      132.77      3.10 o 
   2  -6   3      397.14      428.95      6.73 o 
   3  -6   3       35.89       25.67      3.62 o 
   4  -6   3      228.41      237.42      7.08 o 
   5  -6   3       60.10       70.48      5.15 o 
   6  -6   3      116.30       95.61      5.68 o 
   7  -6   3       31.41       48.24      4.83 o 
   8  -6   3       78.36       50.14      5.22 o 
   9  -6   3       69.77       73.92      6.17 o 
  10  -6   3        6.33       16.50      4.80 o 
  11  -6   3       23.90       20.86      4.86 o 
  12  -6   3        2.25        1.96      4.04 o 
  13  -6   3        3.19        1.24      2.91 o 
 -12  -5   3        2.21        1.50      2.44 o 
 -11  -5   3        0.27       -0.59      3.73 o 
 -10  -5   3       62.58       62.68      4.22 o 
  -9  -5   3       82.90       86.63      3.79 o 
  -8  -5   3      151.43      168.08      7.38 o 
  -7  -5   3       23.35       22.44      3.39 o 
  -6  -5   3       55.51       57.06      5.29 o 
  -5  -5   3     1466.47     1462.51     17.60 o 
  -4  -5   3       36.12       45.57      4.05 o 
  -3  -5   3        3.40        3.85      2.99 o 
  -2  -5   3     2256.59     2358.66     16.80 o 
  -1  -5   3       90.59       53.24      3.25 o 
   0  -5   3      186.36      351.26      4.12 o 
   1  -5   3       59.79      124.51      4.37 o 
   2  -5   3      438.33      527.32     24.23 o 
   3  -5   3       32.26       26.39      3.39 o 
   4  -5   3       28.83       34.18      4.08 o 
   5  -5   3      164.71      171.26      6.52 o 
   6  -5   3       15.37       10.32      3.72 o 
   7  -5   3        1.16        7.33      3.66 o 
   8  -5   3      244.73      258.35      8.53 o 
   9  -5   3       21.32       24.86      5.08 o 
  10  -5   3        0.50        3.35      4.31 o 
  11  -5   3        0.76       -1.76      4.44 o 
  12  -5   3       29.33       33.73      5.05 o 
  13  -5   3        2.33        0.69      3.00 o 
 -12  -4   3       19.98       16.65      3.78 o 
 -11  -4   3       60.61       71.56      4.22 o 
 -10  -4   3       31.81       34.81      3.90 o 
  -9  -4   3        9.25       12.11      2.33 o 
  -8  -4   3       23.05       28.82      1.88 o 
  -7  -4   3       21.58       16.15      4.68 o 
  -6  -4   3        0.46        3.90      4.08 o 
  -5  -4   3      458.25      472.87     28.61 o 
  -4  -4   3       47.19       44.83      4.12 o 
  -3  -4   3      352.80      466.30      8.14 o 
  -2  -4   3       56.70       83.59      3.89 o 
  -1  -4   3      813.06     1006.96      8.01 o 
   0  -4   3     1089.49     1181.59      9.16 o 
   1  -4   3       24.71       57.15      3.21 o 
   2  -4   3      283.44      181.22      5.00 o 
   3  -4   3      420.89      517.74      8.32 o 
   4  -4   3      331.63      403.61      8.04 o 
   5  -4   3      167.38      199.32      6.55 o 
   6  -4   3      892.56      864.33     12.78 o 
   7  -4   3        0.72        6.03      3.71 o 
   9  -4   3       22.27       24.82      4.94 o 
  10  -4   3       44.82       51.19      5.71 o 
  11  -4   3        1.66       12.14      4.90 o 
  12  -4   3       12.79       14.78      4.35 o 
  13  -4   3       23.65       41.39      3.78 o 
 -13  -3   3       52.93       45.92      3.50 o 
 -12  -3   3       23.26       27.53      4.50 o 
 -11  -3   3       44.08       48.84      4.04 o 
 -10  -3   3       22.64       22.93      2.27 o 
  -9  -3   3        3.37        3.51      2.00 o 
  -8  -3   3      771.24      845.56     15.66 o 
  -7  -3   3      260.44      260.99      8.98 o 
  -6  -3   3      363.63      437.63     10.01 o 
  -5  -3   3       18.81       21.23      3.53 o 
  -4  -3   3     2072.06     2258.00     17.91 o 
  -3  -3   3      661.83      764.35      9.53 o 
  -2  -3   3     2314.29     2278.64     29.36 o 
  -1  -3   3     1435.53     1391.18     26.84 o 
   0  -3   3      250.55      270.59      4.39 o 
   1  -3   3     8087.03     8934.41    100.63 o 
   2  -3   3     1061.85      899.84      9.21 o 
   3  -3   3      153.09      244.44      4.14 o 
   4  -3   3     1119.51     1246.67     13.02 o 
   5  -3   3     2901.30     3210.57     97.66 o 
   6  -3   3      263.16      249.42      8.66 o 
   7  -3   3      357.73      383.92      6.74 o 
   8  -3   3      128.20       98.02      6.68 o 
   9  -3   3        1.09        3.16      4.56 o 
  10  -3   3        0.32        2.87      4.74 o 
  11  -3   3        0.00       -1.47      4.53 o 
  12  -3   3       25.21       25.74      4.45 o 
  13  -3   3        5.74        9.29      3.03 o 
 -13  -2   3        0.18        3.50      3.23 o 
 -12  -2   3        0.55        0.24      4.26 o 
 -11  -2   3       98.58      100.15      2.99 o 
 -10  -2   3      120.25      110.07      4.48 o 
  -9  -2   3      288.78      264.80      4.89 o 
  -8  -2   3        0.05        1.34      3.72 o 
  -7  -2   3       44.01       26.58      4.36 o 
  -6  -2   3      148.48      117.51      5.91 o 
  -5  -2   3     5205.18     5449.13     29.07 o 
  -4  -2   3      973.68      933.01     24.02 o 
  -3  -2   3      449.86      346.85      9.74 o 
  -2  -2   3      382.59      393.17      2.52 o 
  -1  -2   3      874.34     1074.68      4.74 o 
   0  -2   3      964.94     1479.92     18.27 o 
   1  -2   3      423.65      502.54      6.13 o 
   2  -2   3     2754.71     3409.58     65.57 o 
   3  -2   3      193.07      158.72      3.39 o 
   4  -2   3      314.44      338.14      5.00 o 
   5  -2   3     1799.69     2031.57     57.12 o 
   6  -2   3       56.91       47.57      3.11 o 
   7  -2   3      319.03      291.69      9.09 o 
   8  -2   3      139.37      149.32      7.51 o 
   9  -2   3        0.30        2.58      2.69 o 
  10  -2   3       59.77       62.53      6.12 o 
  11  -2   3        0.06       -0.71      4.36 o 
  12  -2   3       17.01       39.88      4.81 o 
  13  -2   3       14.86        6.28      2.61 o 
 -13  -1   3       40.79       34.18      4.38 o 
 -12  -1   3        2.87        2.67      3.09 o 
 -11  -1   3       26.32       28.13      2.29 o 
 -10  -1   3       58.55       61.35      2.65 o 
  -9  -1   3       15.36        9.55      2.01 o 
  -8  -1   3      243.36      234.21      8.60 o 
  -7  -1   3      933.77      957.06     14.54 o 
  -6  -1   3      689.15      658.50     10.00 o 
  -5  -1   3     9242.24    10457.38     98.11 o 
  -4  -1   3       15.04       15.08      6.83 o 
  -3  -1   3     1388.86     1471.38      7.76 o 
  -2  -1   3     9202.08     9901.20    244.15 o 
  -1  -1   3     1097.70     1494.65      8.85 o 
   0  -1   3     1462.18     2016.41      7.54 o 
   2  -1   3      240.35      531.16      6.89 o 
   3  -1   3     1267.24     1701.85     15.55 o 
   4  -1   3       42.50       61.81      2.71 o 
   5  -1   3        0.32        3.03      2.13 o 
   6  -1   3      192.40      171.75      7.03 o 
   7  -1   3       88.42       90.37      6.18 o 
   8  -1   3        5.82       10.19      3.42 o 
   9  -1   3       10.41       20.30      2.42 o 
  10  -1   3       71.28       64.46      4.15 o 
  11  -1   3        0.43        1.12      2.59 o 
  12  -1   3        2.57       15.45      4.07 o 
 -13   0   3       71.45       83.16      5.63 o 
 -12   0   3        0.18        0.26      2.45 o 
 -11   0   3       37.50       31.56      2.58 o 
 -10   0   3      221.16      214.88      4.75 o 
  -9   0   3       98.01       96.14      6.34 o 
  -8   0   3     1328.24     1264.41     41.05 o 
  -7   0   3      941.05      898.35      9.17 o 
  -6   0   3      113.34       96.40      3.34 o 
  -5   0   3     1272.76     1142.56      8.32 o 
  -4   0   3      982.85      877.59      6.60 o 
  -3   0   3      113.82      128.91      2.73 o 
  -2   0   3       10.50        8.46      1.41 o 
  -1   0   3        8.88       51.66      2.61 o 
   0   0   3     1559.21     1238.47      9.20 o 
   1   0   3     4432.11     5172.97     78.13 o 
   2   0   3    12881.61    12900.47    103.89 o 
   3   0   3      251.60      143.61      3.22 o 
   4   0   3       31.15       66.33      2.83 o 
   5   0   3     1084.00      941.20     13.35 o 
   6   0   3       28.95       24.45      4.47 o 
   7   0   3        7.34        9.00      4.53 o 
   8   0   3       23.82       22.00      2.71 o 
   9   0   3        1.51        1.24      2.10 o 
  10   0   3        0.59        0.45      2.84 o 
  11   0   3       21.09       15.73      2.88 o 
  12   0   3        1.76        3.62      2.52 o 
 -13   1   3        6.32        4.34      2.86 o 
 -12   1   3       66.41       86.78      3.68 o 
 -11   1   3        1.22        0.86      2.58 o 
 -10   1   3        4.05        1.56      2.65 o 
  -9   1   3      530.98      511.90      8.13 o 
  -8   1   3        5.08        4.19      2.62 o 
  -7   1   3       46.36       98.95      4.95 o 
  -6   1   3      108.07      171.32      4.01 o 
  -5   1   3     1307.58     1531.68      9.49 o 
  -4   1   3     1530.84     1545.56      8.49 o 
  -3   1   3      755.51      828.05      9.31 o 
  -2   1   3       84.53       64.42      1.89 o 
  -1   1   3     2624.96     2870.11     14.85 o 
   0   1   3    13101.18    12950.59    126.01 o 
   1   1   3     5197.84     4884.69     80.99 o 
   2   1   3       15.98        7.48      1.76 o 
   3   1   3        1.12        1.78      1.76 o 
   4   1   3       22.26       11.43     10.00 o 
   5   1   3      183.65      261.89      7.95 o 
   6   1   3      271.88      210.66      7.99 o 
   7   1   3      272.99      247.77      8.90 o 
   8   1   3       23.37       21.46      2.39 o 
   9   1   3       91.31       83.26      3.74 o 
  10   1   3        7.35       16.01      3.28 o 
  11   1   3        4.35       16.00      2.87 o 
 -14   2   3        3.49        2.43      2.92 o 
 -13   2   3       30.06       26.16      3.14 o 
 -12   2   3       17.97        8.41      2.64 o 
 -11   2   3        4.14       11.80      2.72 o 
 -10   2   3       51.46       60.80      3.42 o 
  -9   2   3      292.61      273.56      8.90 o 
  -8   2   3      469.66      453.81      7.13 o 
  -7   2   3     1650.56     1749.94     12.33 o 
  -6   2   3       10.91       15.63      2.12 o 
  -5   2   3       79.84       75.34      2.65 o 
  -4   2   3      559.68      538.73      4.99 o 
  -3   2   3     1305.59     1360.94      9.61 o 
  -2   2   3      737.04      777.45      6.76 o 
  -1   2   3      609.94      618.19      7.78 o 
   0   2   3     2713.37     2664.46     15.57 o 
   1   2   3      390.32      321.88      4.23 o 
   2   2   3     1027.60     1036.37     11.30 o 
   3   2   3      614.55      683.02      6.55 o 
   4   2   3      146.31      235.08      7.30 o 
   5   2   3      343.77      282.00      8.70 o 
   6   2   3      100.61      130.62      7.08 o 
   7   2   3        4.29        1.59      1.99 o 
   8   2   3       82.88       93.79      3.35 o 
   9   2   3        3.42        5.71      3.29 o 
  10   2   3       26.49       22.50      3.45 o 
  11   2   3       58.22       75.86      4.71 o 
 -14   3   3        0.05        1.92      2.94 o 
 -13   3   3       57.31       55.75      3.58 o 
 -12   3   3       88.55       76.25      4.32 o 
 -11   3   3       13.81       28.94      2.93 o 
 -10   3   3       24.44       25.06      2.80 o 
  -9   3   3       63.47       42.08      4.65 o 
  -8   3   3      168.39      144.19      6.67 o 
  -7   3   3      367.50      276.04      7.94 o 
  -6   3   3      538.41      575.80     10.21 o 
  -5   3   3     1403.23     1396.94     14.49 o 
  -4   3   3     1482.45     1464.67     11.54 o 
  -3   3   3       23.55       34.33      2.55 o 
  -2   3   3      621.99      575.71      7.55 o 
  -1   3   3      422.28      442.08      5.22 o 
   0   3   3     2063.17     2389.67     23.99 o 
   1   3   3     1207.53     1108.86     24.30 o 
   2   3   3     1761.16     1858.94     16.49 o 
   3   3   3       43.90       63.88      4.76 o 
   4   3   3       10.65       21.60      4.28 o 
   5   3   3     1924.26     1810.54     20.94 o 
   6   3   3       28.90       31.39      5.41 o 
   7   3   3        2.21        1.07      1.89 o 
   8   3   3      117.15      111.75      3.48 o 
   9   3   3       14.64       14.92      3.25 o 
  10   3   3        0.11        2.53      3.56 o 
  11   3   3       42.47       42.28      3.58 o 
 -14   4   3        1.66        3.67      3.03 o 
 -13   4   3       37.63       63.31      4.17 o 
 -12   4   3      175.27      233.22      6.08 o 
 -11   4   3       21.20       12.55      3.35 o 
 -10   4   3       39.36       30.43      2.92 o 
  -9   4   3      924.43      791.41     14.84 o 
  -8   4   3      153.62      153.72      7.07 o 
  -7   4   3     1000.33      908.44     14.08 o 
  -6   4   3      277.37      337.69      8.48 o 
  -5   4   3        2.20        2.33      3.18 o 
  -4   4   3      128.88       82.81      3.25 o 
  -3   4   3     1748.43     2069.86     13.96 o 
  -2   4   3     3084.85     3282.33     14.74 o 
  -1   4   3      153.08      128.94      3.46 o 
   0   4   3     3123.65     3063.92     22.69 o 
   1   4   3     2702.84     2898.58     54.15 o 
   2   4   3      112.26       76.95      3.40 o 
   3   4   3        1.20        1.31      3.84 o 
   4   4   3       30.42       21.50      4.60 o 
   5   4   3       50.59       46.09      5.60 o 
   6   4   3      211.12      205.74      3.81 o 
   7   4   3        3.24        3.82      1.93 o 
   8   4   3        1.88        0.24      2.96 o 
   9   4   3        0.31        0.81      4.04 o 
  10   4   3       66.95       82.16      4.80 o 
 -14   5   3        4.84        6.00      3.06 o 
 -13   5   3       48.50       28.37      4.51 o 
 -12   5   3        9.24        6.90      4.66 o 
 -11   5   3       35.27       20.76      3.38 o 
 -10   5   3       48.07       38.77      3.80 o 
  -9   5   3        3.29        7.26      3.26 o 
  -8   5   3      292.05      321.79      9.65 o 
  -7   5   3      687.44      670.35     12.58 o 
  -6   5   3       54.21       60.73      4.83 o 
  -5   5   3      685.90      788.40      9.89 o 
  -4   5   3      952.21     1081.34     19.37 o 
  -3   5   3      255.48      380.93     10.31 o 
  -2   5   3     1649.13     1529.00     11.04 o 
  -1   5   3        6.73       20.88      2.44 o 
   0   5   3       36.53       41.19      2.66 o 
   1   5   3     1541.95     1635.55     17.66 o 
   2   5   3        9.68        9.45      2.76 o 
   3   5   3       42.93       70.34      5.59 o 
   4   5   3      104.80      139.75      7.21 o 
   5   5   3       82.62       96.06      3.29 o 
   6   5   3       86.66       82.75      3.10 o 
   7   5   3        1.03        0.15      2.92 o 
   8   5   3        0.33        0.77      2.85 o 
   9   5   3        2.79        3.97      3.55 o 
  10   5   3       21.71       23.32      2.94 o 
 -14   6   3       15.89       12.48      2.95 o 
 -13   6   3        2.49        2.10      3.77 o 
 -12   6   3        0.38        4.46      4.26 o 
 -11   6   3      117.47      154.53      7.88 o 
 -10   6   3       27.91       27.76      4.93 o 
  -9   6   3      186.55      168.60      7.95 o 
  -8   6   3       20.80       14.44      4.69 o 
  -7   6   3       50.22       55.03      5.09 o 
  -6   6   3     1777.98     1682.90     19.34 o 
  -5   6   3       72.80       62.39      3.54 o 
  -4   6   3        2.55        2.40      2.38 o 
  -3   6   3      164.72      154.24      4.50 o 
  -2   6   3      903.19      957.43      9.46 o 
  -1   6   3      183.63      177.06      7.37 o 
   0   6   3      558.55      607.41     12.10 o 
   1   6   3       31.13       28.25      4.63 o 
   2   6   3       16.19       16.87      3.12 o 
   3   6   3      256.46      192.66      8.10 o 
   4   6   3      382.83      326.16      5.83 o 
   5   6   3      307.83      272.91      4.76 o 
   6   6   3       12.88       10.29      2.17 o 
   7   6   3       34.75       35.40      3.36 o 
   8   6   3        4.69        3.33      2.54 o 
   9   6   3        4.33        4.81      2.81 o 
 -14   7   3        1.47        2.41      2.45 o 
 -13   7   3        3.19        2.08      3.50 o 
 -12   7   3       30.23       48.56      5.28 o 
 -11   7   3      116.63       98.11      6.91 o 
 -10   7   3        4.50        3.30      4.63 o 
  -9   7   3       55.84       49.69      6.14 o 
  -8   7   3        9.64        9.25      4.79 o 
  -7   7   3      311.33      300.19      9.58 o 
  -6   7   3       25.46       19.02      3.10 o 
  -5   7   3       40.56       23.99      3.23 o 
  -4   7   3        6.38       16.16      3.08 o 
  -3   7   3       61.89       53.90      5.82 o 
  -2   7   3       61.82       46.75      5.33 o 
  -1   7   3      820.21      816.52     14.86 o 
   0   7   3      682.81      725.31     14.21 o 
   1   7   3      209.12      203.93      8.33 o 
   2   7   3       34.30       31.77      4.84 o 
   3   7   3      681.07      646.69      7.93 o 
   4   7   3      147.51      143.21      4.31 o 
   5   7   3      118.05      114.37      4.41 o 
   6   7   3      117.20      114.08      4.53 o 
   7   7   3       45.28       44.52      3.19 o 
   8   7   3        0.09        0.74      2.03 o 
 -13   8   3       16.76       34.92      3.83 o 
 -12   8   3        3.72       15.85      4.39 o 
 -11   8   3        0.64        2.87      4.57 o 
 -10   8   3       48.38       52.34      6.06 o 
  -9   8   3       90.00       96.53      7.14 o 
  -8   8   3        5.88        4.60      4.27 o 
  -7   8   3       86.39       84.72      6.62 o 
  -6   8   3      202.90      188.70      8.30 o 
  -5   8   3      133.86      108.94      7.07 o 
  -4   8   3      329.04      324.51     10.32 o 
  -3   8   3       21.06       30.60      5.41 o 
  -2   8   3     1388.97     1391.51     20.14 o 
  -1   8   3       84.71       83.87      6.94 o 
   0   8   3       63.80       55.67      6.08 o 
   1   8   3       16.87       13.35      2.36 o 
   2   8   3       16.58       33.15      2.94 o 
   3   8   3        3.96        2.50      2.53 o 
   4   8   3        3.12        6.16      2.54 o 
   5   8   3       18.92        6.58      4.31 o 
   6   8   3        1.27       -1.02      3.68 o 
   7   8   3        0.12        0.47      3.02 o 
 -13   9   3        2.26        7.12      2.88 o 
 -12   9   3       44.38       37.15      4.48 o 
 -11   9   3        1.80        5.22      2.76 o 
 -10   9   3       29.16       27.86      5.41 o 
  -9   9   3       65.79       67.88      6.31 o 
  -8   9   3       97.04       87.05      6.83 o 
  -7   9   3      170.82      173.23      8.43 o 
  -6   9   3      241.96      241.04      9.15 o 
  -5   9   3       39.35       45.25      4.26 o 
  -4   9   3       94.57       91.46      4.00 o 
  -3   9   3       60.05       51.23      6.04 o 
  -2   9   3      189.07      152.88      8.63 o 
  -1   9   3       89.01      131.90      7.82 o 
   0   9   3      171.96      145.61      5.52 o 
   1   9   3      427.01      422.38      5.70 o 
   2   9   3      333.19      381.18      7.99 o 
   3   9   3      288.40      225.16      9.52 o 
   4   9   3      123.82      119.01      6.55 o 
   5   9   3        6.54        7.06      3.78 o 
   6   9   3       15.52       15.55      3.36 o 
 -12  10   3        0.96        4.74      3.13 o 
 -11  10   3       38.01       42.91      3.05 o 
 -10  10   3       59.44       62.38      5.93 o 
  -9  10   3        0.51        0.45      4.44 o 
  -8  10   3       11.40       13.66      5.22 o 
  -7  10   3      374.82      334.51     11.12 o 
  -6  10   3        0.08        3.77      4.69 o 
  -5  10   3      125.26      118.89      5.37 o 
  -4  10   3        0.43        2.58      3.34 o 
  -3  10   3      126.19      113.32      4.25 o 
  -2  10   3        8.80        4.43      5.03 o 
  -1  10   3      182.83      122.02      7.88 o 
   0  10   3        0.16        2.82      2.62 o 
   1  10   3       88.31       71.18      4.09 o 
   2  10   3        0.12       -0.35      2.86 o 
   3  10   3        0.05        1.83      3.86 o 
   4  10   3       66.31       72.84      5.01 o 
   5  10   3        0.68        2.27      2.85 o 
 -11  11   3        0.09        0.08      2.13 o 
 -10  11   3        4.78        8.66      2.72 o 
  -9  11   3       37.05       45.56      5.40 o 
  -8  11   3        5.48        7.80      4.64 o 
  -7  11   3       13.38        7.14      4.79 o 
  -6  11   3        0.82       -0.76      4.70 o 
  -5  11   3        0.11        2.70      4.85 o 
  -4  11   3       54.90       37.09      4.61 o 
  -3  11   3      139.83      125.21      7.70 o 
  -2  11   3      221.10      198.42      5.95 o 
  -1  11   3       18.07       14.78      4.37 o 
   0  11   3       50.96       38.75      5.13 o 
   1  11   3        1.22        6.03      4.26 o 
   2  11   3        1.06        3.33      3.57 o 
   3  11   3        5.41        5.60      3.29 o 
   4  11   3       41.81       32.90      3.24 o 
 -10  12   3        0.82        2.22      2.21 o 
  -9  12   3        3.69        4.77      2.62 o 
  -8  12   3       21.71       24.16      4.69 o 
  -7  12   3        5.35        5.92      4.44 o 
  -6  12   3       65.39       56.08      5.67 o 
  -5  12   3       54.05       53.73      5.82 o 
  -4  12   3       14.86       21.38      5.04 o 
  -3  12   3        1.49        2.94      4.48 o 
  -2  12   3       78.95       98.83      6.98 o 
  -1  12   3       18.31       18.32      2.44 o 
   0  12   3       42.08       43.19      2.67 o 
   1  12   3        8.76       13.36      2.54 o 
   2  12   3       11.89       15.61      1.77 o 
  -9  13   3        7.58       11.80      2.16 o 
  -8  13   3       17.39       23.19      2.58 o 
  -7  13   3        6.64        8.11      2.54 o 
  -6  13   3        8.45       10.72      2.58 o 
  -5  13   3        3.13        5.16      2.48 o 
  -4  13   3       42.81       52.70      3.39 o 
  -3  13   3        6.67       10.77      2.70 o 
  -2  13   3       14.50       16.77      2.76 o 
  -1  13   3      136.79      157.12      4.04 o 
   0  13   3        0.18        0.86      1.94 o 
  -6  14   3       28.73       22.97      2.09 o 
  -5  14   3        4.53        6.43      1.92 o 
  -4  14   3       25.50       27.99      2.24 o 
  -3  14   3       13.59        7.62      2.49 o 
   0 -15   4       20.29       19.24      3.43 o 
   1 -15   4        6.23       14.27      3.53 o 
   2 -15   4        7.22        6.00      3.56 o 
   3 -15   4        0.11        1.05      3.25 o 
   4 -15   4        1.11        8.70      3.15 o 
   5 -15   4       17.39       29.45      3.33 o 
   6 -15   4        2.19        0.60      2.65 o 
   7 -15   4        1.24        1.77      2.45 o 
  -3 -14   4        2.01        3.80      2.81 o 
  -2 -14   4      173.09      171.01      5.73 o 
  -1 -14   4        6.37       10.80      2.76 o 
   0 -14   4        7.38        3.10      2.78 o 
   1 -14   4        7.20       15.90      3.11 o 
   2 -14   4        0.20        1.12      4.19 o 
   3 -14   4        0.37        3.18      4.16 o 
   4 -14   4       19.16       14.58      4.27 o 
   5 -14   4       20.53        7.22      2.59 o 
   6 -14   4        7.14       14.01      3.92 o 
   7 -14   4       12.01        8.55      3.54 o 
   8 -14   4       11.77       13.77      3.35 o 
   9 -14   4        1.63        2.56      2.53 o 
  -3 -13   4        2.59        2.06      3.23 o 
  -2 -13   4        2.82        2.10      3.82 o 
  -1 -13   4       41.51       44.14      5.32 o 
   0 -13   4        0.88       -0.31      4.26 o 
   1 -13   4       18.69       24.85      3.65 o 
   2 -13   4       22.06       20.90      5.28 o 
   3 -13   4      113.34      102.65      6.71 o 
   4 -13   4       87.41       87.34      4.40 o 
   5 -13   4        3.64        6.32      3.05 o 
   6 -13   4       21.46       26.26      5.09 o 
   7 -13   4       15.79       15.61      4.39 o 
   8 -13   4        9.04       17.42      4.11 o 
   9 -13   4        0.19       -0.34      3.06 o 
  10 -13   4        0.06        3.30      2.61 o 
  -4 -12   4       78.60       81.64      5.06 o 
  -3 -12   4      328.49      290.95      9.13 o 
  -2 -12   4        6.71        4.43      4.60 o 
  -1 -12   4        1.32        0.79      3.57 o 
   0 -12   4       18.26       18.40      3.84 o 
   1 -12   4       59.05       61.01      4.59 o 
   2 -12   4       15.34       16.94      3.61 o 
   3 -12   4       14.47       13.51      3.34 o 
   4 -12   4       91.80      103.01      4.81 o 
   5 -12   4      484.31      448.33     19.00 o 
   6 -12   4      124.78       93.71      6.69 o 
   7 -12   4       20.05       46.33      5.68 o 
   8 -12   4        5.12        2.88      2.91 o 
   9 -12   4        7.37        5.53      3.53 o 
  10 -12   4        0.40        4.90      2.14 o 
  11 -12   4        2.79        1.43      2.57 o 
  -6 -11   4        0.42        0.31      3.10 o 
  -5 -11   4        7.33        6.86      3.70 o 
  -4 -11   4      165.12      181.49      7.66 o 
  -3 -11   4        4.41        2.73      2.54 o 
  -2 -11   4       89.00       83.63      4.82 o 
  -1 -11   4       70.02       65.31      6.77 o 
   0 -11   4        9.57        6.63      5.65 o 
   1 -11   4       19.37       20.63      5.80 o 
   2 -11   4       53.87       53.13      4.47 o 
   3 -11   4      473.38      424.21      8.73 o 
   4 -11   4      120.35      109.59      4.92 o 
   5 -11   4       89.99       92.37      6.88 o 
   6 -11   4       38.36       59.86      6.04 o 
   7 -11   4        3.62        7.14      4.62 o 
   8 -11   4       34.66       28.91      5.23 o 
   9 -11   4       20.87       20.03      4.33 o 
  10 -11   4        0.03        1.59      2.43 o 
  11 -11   4        0.01        1.55      3.10 o 
  -8 -10   4       18.58       18.94      3.08 o 
  -7 -10   4      118.56      121.03      5.73 o 
  -6 -10   4       31.14       29.37      4.56 o 
  -5 -10   4        0.10       -1.38      4.03 o 
  -4 -10   4        1.85        1.54      3.87 o 
  -3 -10   4        4.88        6.39      5.57 o 
  -2 -10   4        2.42        3.15      5.00 o 
  -1 -10   4      107.64      108.14      8.18 o 
   0 -10   4       65.04       54.77      6.31 o 
   1 -10   4       37.28       42.57      5.90 o 
   2 -10   4       57.22       59.61      6.52 o 
   3 -10   4      210.57      184.49      8.27 o 
   4 -10   4       10.19        9.84      3.05 o 
   5 -10   4       36.01       50.12      5.63 o 
   6 -10   4       40.80       63.55      6.38 o 
   7 -10   4       38.90       33.42      5.29 o 
   8 -10   4       26.70       18.56      4.79 o 
   9 -10   4        4.08        0.97      2.78 o 
  10 -10   4        0.32        0.72      2.48 o 
  11 -10   4        3.51        3.46      3.65 o 
  12 -10   4        1.62        7.53      2.88 o 
  -9  -9   4       15.02       13.03      3.01 o 
  -8  -9   4       27.24       26.91      4.17 o 
  -7  -9   4        1.76        4.38      3.93 o 
  -6  -9   4      115.44      103.89      6.64 o 
  -5  -9   4       25.77       17.48      3.52 o 
  -4  -9   4       90.90       86.07      4.80 o 
  -3  -9   4        6.46        7.24      5.53 o 
  -2  -9   4        1.86        8.60      5.30 o 
  -1  -9   4       45.61       49.26      5.85 o 
   0  -9   4        5.13        4.41      4.33 o 
   1  -9   4      570.29      580.16     13.16 o 
   2  -9   4      162.88      144.16      7.47 o 
   3  -9   4        1.91        4.52      2.75 o 
   4  -9   4      495.30      507.48     11.46 o 
   5  -9   4      159.31      193.82      8.04 o 
   6  -9   4      164.00      129.68      7.40 o 
   7  -9   4       34.38       30.06      5.33 o 
   8  -9   4       44.98       74.43      6.08 o 
   9  -9   4        5.24        2.62      3.86 o 
  10  -9   4        0.10        1.07      4.31 o 
  11  -9   4        0.25        1.03      3.73 o 
  12  -9   4        0.63        0.42      3.06 o 
 -10  -8   4        1.31        1.48      2.72 o 
  -9  -8   4       10.76        7.84      3.53 o 
  -8  -8   4        7.20        9.28      4.04 o 
  -7  -8   4        0.38       -0.75      3.90 o 
  -6  -8   4       32.22       28.36      2.87 o 
  -5  -8   4      436.16      447.57     14.04 o 
  -4  -8   4     3074.99     2981.23     29.68 o 
  -3  -8   4        6.12       10.28      5.28 o 
  -2  -8   4      498.41      494.23     12.13 o 
  -1  -8   4      334.98      381.43     10.43 o 
   0  -8   4       71.85       63.68      5.66 o 
   1  -8   4        2.75        3.46      3.97 o 
   2  -8   4      118.15      139.93      4.35 o 
   3  -8   4      205.19      207.08      7.17 o 
   4  -8   4       14.38        7.41      3.64 o 
   5  -8   4      112.04      144.24      6.91 o 
   6  -8   4       19.08       20.19      4.82 o 
   7  -8   4       45.78       37.87      5.21 o 
   8  -8   4        3.76        9.39      3.19 o 
   9  -8   4       73.85       96.56      6.94 o 
  10  -8   4        9.88       10.83      4.75 o 
  11  -8   4       14.87       18.86      4.52 o 
  12  -8   4        1.80       11.73      3.74 o 
 -10  -7   4        9.57       16.14      3.93 o 
  -9  -7   4        3.10        5.03      3.96 o 
  -8  -7   4       18.24       15.90      3.27 o 
  -7  -7   4       18.82       16.31      5.14 o 
  -6  -7   4      258.32      208.20      5.06 o 
  -5  -7   4        4.39        4.79      2.98 o 
  -4  -7   4      123.40      116.97      4.60 o 
  -3  -7   4      501.47      519.86      7.72 o 
  -2  -7   4        0.69        2.38      2.35 o 
  -1  -7   4      127.56      182.90      7.07 o 
   0  -7   4      110.70      110.82      5.59 o 
   1  -7   4     1883.54     1948.92     14.50 o 
   2  -7   4        9.25        7.40      2.37 o 
   3  -7   4       84.12       59.80      4.68 o 
   4  -7   4      438.63      467.84     10.07 o 
   5  -7   4        7.69        2.00      3.84 o 
   6  -7   4      179.90      187.77      7.55 o 
   7  -7   4      251.13      187.55      8.03 o 
   9  -7   4        2.31        0.26      4.74 o 
  10  -7   4       49.51       55.52      5.94 o 
  11  -7   4        0.70        4.22      4.20 o 
  12  -7   4        0.48        7.45      3.58 o 
 -11  -6   4        7.01        7.54      3.56 o 
 -10  -6   4        9.35       13.50      4.37 o 
  -9  -6   4        0.85        3.11      3.16 o 
  -8  -6   4     1302.93     1227.28     28.90 o 
  -7  -6   4        0.19        2.08      3.17 o 
  -6  -6   4      200.67      234.68     16.39 o 
  -5  -6   4     1904.72     1973.42     21.33 o 
  -4  -6   4       64.76       85.87      5.35 o 
  -3  -6   4      276.75      291.84      7.61 o 
  -2  -6   4     1128.96     1422.70     14.50 o 
  -1  -6   4      470.03      739.55     10.00 o 
   0  -6   4       29.89       92.84      2.86 o 
   1  -6   4      505.58      656.83     10.87 o 
   2  -6   4       36.62       54.80      2.83 o 
   3  -6   4      529.82      489.85      9.42 o 
   4  -6   4       31.23       26.17      4.14 o 
   5  -6   4      244.13      265.47      8.14 o 
   6  -6   4      138.28      140.09      6.83 o 
   7  -6   4      145.64      168.02      7.27 o 
   8  -6   4       18.14       45.56      5.28 o 
   9  -6   4       34.41       32.14      5.51 o 
  10  -6   4        0.34        1.10      4.38 o 
  11  -6   4       11.10        4.79      4.41 o 
  12  -6   4        5.35        4.14      3.62 o 
 -12  -5   4        0.08       -0.56      2.94 o 
 -11  -5   4        2.06        3.06      4.13 o 
 -10  -5   4       40.08       40.44      5.53 o 
  -9  -5   4       22.50       21.96      3.77 o 
  -8  -5   4        4.47        4.17      2.66 o 
  -7  -5   4      112.26      131.97      7.17 o 
  -6  -5   4      504.06      489.91     11.58 o 
  -5  -5   4       65.22       57.25      4.99 o 
  -4  -5   4     2313.63     2492.04     21.16 o 
  -3  -5   4      398.77      425.49      8.49 o 
  -2  -5   4        0.00        0.07      2.74 o 
  -1  -5   4     1495.28     1548.67     14.88 o 
   0  -5   4     3446.93     3026.73     16.72 o 
   1  -5   4      113.97      229.73      5.55 o 
   2  -5   4       85.92      136.20      5.07 o 
   3  -5   4     1320.71     1552.34     15.25 o 
   4  -5   4      445.15      442.09      9.18 o 
   5  -5   4       83.89      107.18      5.74 o 
   6  -5   4     1154.88     1117.22     15.64 o 
   7  -5   4        2.83       21.26      4.12 o 
   8  -5   4       29.02        8.71      2.79 o 
   9  -5   4       63.73       64.65      6.10 o 
  10  -5   4       39.11       53.90      6.15 o 
  11  -5   4        1.18        2.18      4.45 o 
  12  -5   4        1.74        6.78      3.93 o 
 -12  -4   4       52.51       64.03      4.88 o 
 -11  -4   4       76.13       75.78      6.30 o 
 -10  -4   4        8.69       11.63      3.49 o 
  -9  -4   4     1257.79     1220.11     11.03 o 
  -8  -4   4       13.03        7.26      1.96 o 
  -7  -4   4       41.91       56.73      5.62 o 
  -6  -4   4        0.19        1.51      3.67 o 
  -5  -4   4       75.25       64.39      4.84 o 
  -4  -4   4      235.97      247.07      6.97 o 
  -3  -4   4      229.39      324.64      7.17 o 
  -2  -4   4     1008.07     1058.76     11.32 o 
  -1  -4   4        2.24        2.50      1.56 o 
   0  -4   4      556.32      443.76      6.33 o 
   1  -4   4     3671.85     3416.92     18.20 o 
   2  -4   4       19.05      124.89      4.71 o 
   3  -4   4        4.46        0.25      3.01 o 
   4  -4   4      985.54     1069.39     13.04 o 
   5  -4   4      269.72      303.30      8.11 o 
   6  -4   4       28.81       22.17      4.14 o 
   7  -4   4      236.26      152.19      6.75 o 
   8  -4   4       23.64       -0.41      4.80 o 
   9  -4   4       73.81       72.49      6.56 o 
  10  -4   4       23.13       12.76      4.92 o 
  11  -4   4       24.71       59.99      5.64 o 
  12  -4   4        0.17        5.66      3.71 o 
 -13  -3   4       12.69       17.19      3.20 o 
 -12  -3   4        1.76        3.88      4.23 o 
 -11  -3   4      128.87      139.10      7.79 o 
 -10  -3   4       27.88       31.02      2.73 o 
  -9  -3   4       55.70       57.58      2.61 o 
  -8  -3   4       50.81       28.42      4.83 o 
  -7  -3   4       90.90       96.65      6.19 o 
  -6  -3   4      695.31      734.80     12.82 o 
  -5  -3   4        2.27        1.68      3.30 o 
  -4  -3   4      752.24     1178.03     13.30 o 
  -3  -3   4     1591.42     1660.54     14.28 o 
  -2  -3   4       47.11       55.79      1.41 o 
  -1  -3   4     2402.51     2660.93     10.18 o 
   0  -3   4      952.98     1264.76      9.95 o 
   1  -3   4     2278.97     3206.54     17.03 o 
   2  -3   4     2772.63     2583.11     18.51 o 
   3  -3   4       39.06       73.54      3.44 o 
   4  -3   4       20.53       10.80      2.61 o 
   5  -3   4     8502.12    10299.86     40.02 o 
   6  -3   4      887.17     1126.74     19.97 o 
   7  -3   4       15.15       41.67      5.46 o 
   8  -3   4       43.51       90.47      5.44 o 
   9  -3   4       88.23       74.54      6.37 o 
  10  -3   4        0.08       -0.63      4.39 o 
  11  -3   4       16.11       23.31      4.89 o 
  12  -3   4        2.52        3.77      3.47 o 
 -13  -2   4        9.68       14.17      3.69 o 
 -12  -2   4        3.11        7.50      4.76 o 
 -11  -2   4      146.49      137.44      4.40 o 
 -10  -2   4      279.16      268.55      6.35 o 
  -9  -2   4        4.03        2.21      1.94 o 
  -8  -2   4       11.32       14.17      4.61 o 
  -7  -2   4      193.03      191.48      7.43 o 
  -6  -2   4     1150.59     1153.63     15.06 o 
  -5  -2   4      271.92      288.15      7.46 o 
  -4  -2   4    12063.07    13334.79    399.70 o 
  -3  -2   4      146.60      153.04      2.07 o 
  -2  -2   4      176.03      206.64      3.77 o 
  -1  -2   4      691.70      794.19      5.46 o 
   0  -2   4        1.28       35.59      1.93 o 
   1  -2   4      363.35      612.12      7.72 o 
   2  -2   4      524.90      329.79      6.79 o 
   3  -2   4       71.36       63.79      2.78 o 
   4  -2   4      207.99      267.96      4.87 o 
   5  -2   4      541.47      592.07     15.53 o 
   6  -2   4       31.05       58.28      3.59 o 
   7  -2   4        3.44       17.68      5.13 o 
   8  -2   4        4.42       11.36      2.66 o 
   9  -2   4        0.31        1.73      2.60 o 
  10  -2   4        1.92        7.63      4.41 o 
  11  -2   4       31.44       34.07      5.01 o 
  12  -2   4       15.15       19.93      3.75 o 
 -13  -1   4       10.04       13.02      4.08 o 
 -12  -1   4      119.06      130.97      4.11 o 
 -11  -1   4        0.04        2.83      2.69 o 
 -10  -1   4        7.67        4.89      2.22 o 
  -9  -1   4      239.86      216.86      3.88 o 
  -8  -1   4       96.71       96.84      6.38 o 
  -7  -1   4      431.07      540.63     11.17 o 
  -6  -1   4       72.61       43.45      2.58 o 
  -5  -1   4       27.01       25.53      2.27 o 
  -4  -1   4       17.03       18.31      1.96 o 
  -3  -1   4      497.61      542.53      5.11 o 
  -2  -1   4      599.88      493.29      6.48 o 
  -1  -1   4        4.20        3.61      2.35 o 
   0  -1   4     3169.09     3166.75     11.20 o 
   1  -1   4    17262.26    16156.01    148.54 o 
   2  -1   4      494.84      298.07      6.28 o 
   3  -1   4      264.73      219.83      7.44 o 
   4  -1   4     2114.19     2159.80     12.53 o 
   5  -1   4      579.58      556.92      9.79 o 
   6  -1   4      173.88      126.65      6.94 o 
   7  -1   4      334.92      320.76     10.25 o 
   8  -1   4       13.49       13.14      2.73 o 
   9  -1   4       32.30       22.90      2.88 o 
  10  -1   4        0.10        1.70      2.85 o 
  11  -1   4       10.84       17.87      2.80 o 
  12  -1   4        0.55        2.84      3.20 o 
 -13   0   4        8.06       12.07      2.93 o 
 -12   0   4       91.21       70.85      3.49 o 
 -11   0   4        4.33        6.39      2.62 o 
 -10   0   4        3.85        6.86      2.23 o 
  -9   0   4       81.24       84.24      6.26 o 
  -8   0   4      416.14      405.92      6.90 o 
  -7   0   4      354.65      318.67      5.75 o 
  -6   0   4       42.52       60.73      2.96 o 
  -5   0   4       16.31       13.65      2.18 o 
  -4   0   4      299.74      287.02      4.21 o 
  -3   0   4     2869.62     3169.58     35.24 o 
  -2   0   4       68.15       56.50      3.34 o 
  -1   0   4      617.30      532.73      7.26 o 
   0   0   4        9.34       14.42      2.95 o 
   1   0   4      667.62      853.07     11.05 o 
   2   0   4     1466.52     1309.64      8.45 o 
   3   0   4       84.44      127.33      3.40 o 
   4   0   4       31.91       20.42      2.44 o 
   5   0   4      229.00      241.04      7.96 o 
   6   0   4        2.57        8.08      4.70 o 
   7   0   4        1.61        5.71      4.75 o 
   8   0   4       32.58       20.37      2.87 o 
   9   0   4       18.93       12.41      2.67 o 
  10   0   4        6.17       11.61      3.03 o 
  11   0   4        2.02        3.33      2.33 o 
 -13   1   4        7.72       11.06      2.34 o 
 -12   1   4        5.50        7.82      2.63 o 
 -11   1   4      165.91      156.45      4.58 o 
 -10   1   4        4.10        6.04      2.57 o 
  -9   1   4       58.79       36.76      3.34 o 
  -8   1   4      205.80      235.62      5.54 o 
  -7   1   4       43.37       36.56      2.84 o 
  -6   1   4     1318.97     1302.04      9.97 o 
  -5   1   4     1909.33     2079.43     19.17 o 
  -4   1   4       35.88       22.60      1.91 o 
  -3   1   4        4.87        9.90      1.75 o 
  -2   1   4       61.63       89.41      4.07 o 
  -1   1   4      587.05      617.24      8.29 o 
   0   1   4     1023.25     1102.57     10.93 o 
   1   1   4      153.02      167.63      3.52 o 
   2   1   4       24.72       17.95      2.12 o 
   3   1   4      265.76      279.17      4.74 o 
   4   1   4       45.09       40.66      2.72 o 
   5   1   4      141.22      191.71      7.71 o 
   6   1   4       57.49       55.34      5.71 o 
   7   1   4      249.69      219.33      4.33 o 
   8   1   4       39.00       37.93      2.69 o 
   9   1   4       21.65       20.47      3.38 o 
  10   1   4        3.73        3.74      2.76 o 
  11   1   4        2.76        5.03      3.08 o 
 -14   2   4        1.58        3.04      3.15 o 
 -13   2   4       58.97       73.27      3.85 o 
 -12   2   4       11.68       10.10      2.63 o 
 -11   2   4        0.42        3.38      2.68 o 
 -10   2   4       17.40       19.96      2.71 o 
  -9   2   4       12.09       18.40      4.23 o 
  -8   2   4       14.04       15.83      4.03 o 
  -7   2   4        5.32        7.59      2.26 o 
  -6   2   4     1285.14     1311.28      9.82 o 
  -5   2   4      259.59      259.12      4.23 o 
  -4   2   4     1734.04     1912.76     57.80 o 
  -3   2   4       10.51       13.33      1.46 o 
  -2   2   4     1618.36     1764.53     10.14 o 
  -1   2   4     2207.39     2373.91     15.47 o 
   0   2   4      242.47      167.07      3.17 o 
   1   2   4     2336.67     2333.88     17.93 o 
   2   2   4        1.06        4.13      2.01 o 
   3   2   4      109.73      122.41      3.60 o 
   4   2   4       63.33       70.73      5.60 o 
   5   2   4       48.18       52.30      5.49 o 
   6   2   4       97.65      100.58      6.91 o 
   7   2   4       11.08       18.33      2.41 o 
   8   2   4        0.18        1.46      2.26 o 
   9   2   4        2.86        7.63      3.09 o 
  10   2   4       11.22       12.16      3.82 o 
  11   2   4        7.22       11.74      2.90 o 
 -14   3   4       30.25       31.35      3.68 o 
 -13   3   4       45.28       62.35      3.69 o 
 -12   3   4       46.10       33.22      3.58 o 
 -11   3   4      384.33      371.82      6.41 o 
 -10   3   4      101.28      102.30      3.98 o 
  -9   3   4      412.08      388.69     10.80 o 
  -8   3   4      221.77      218.21      7.94 o 
  -7   3   4     1647.42     1634.87     18.61 o 
  -6   3   4      339.86      306.78      8.16 o 
  -5   3   4      369.69      335.68      7.98 o 
  -4   3   4     3157.49     3465.20     22.78 o 
  -3   3   4      327.43      437.19      5.89 o 
  -2   3   4      229.66      283.88      8.66 o 
  -1   3   4      698.81      728.24      7.13 o 
   0   3   4       11.10        4.12      1.98 o 
   1   3   4      388.68      315.94      4.05 o 
   2   3   4     1178.54     1258.44     14.52 o 
   3   3   4     1228.68     1138.91     15.13 o 
   4   3   4      171.37      157.60      7.16 o 
   5   3   4       17.56       31.07      5.42 o 
   6   3   4       71.30       61.37      2.36 o 
   7   3   4      187.27      157.48      3.43 o 
   8   3   4        0.01        0.17      2.50 o 
   9   3   4        1.56        2.67      3.92 o 
  10   3   4       12.18       10.38      3.44 o 
 -14   4   4        5.38        3.19      3.01 o 
 -13   4   4        3.36        3.79      2.71 o 
 -12   4   4       89.97      100.05      5.42 o 
 -11   4   4      206.17      196.34      9.67 o 
 -10   4   4       55.79       47.35      3.88 o 
  -9   4   4      314.58      291.85      9.55 o 
  -8   4   4       46.67       50.27      5.43 o 
  -7   4   4        0.21        0.32      3.95 o 
  -6   4   4     1664.43     1592.50     18.18 o 
  -5   4   4       99.21       95.69      5.15 o 
  -4   4   4        0.39        5.97      2.27 o 
  -3   4   4      193.14      306.73      5.45 o 
  -2   4   4      856.70     1063.83      9.34 o 
  -1   4   4     1408.50     1747.34     18.23 o 
   0   4   4      329.48      337.06      5.44 o 
   1   4   4       90.24       49.97      2.67 o 
   2   4   4      468.40      548.55     10.72 o 
   3   4   4       26.43       30.53      4.71 o 
   4   4   4      326.04      308.11      9.77 o 
   5   4   4       11.63       13.38      1.99 o 
   6   4   4       59.85       61.82      2.60 o 
   7   4   4      116.48      101.87      3.32 o 
   8   4   4        3.68        5.04      2.89 o 
   9   4   4        7.11        9.61      3.80 o 
  10   4   4        1.62       -0.93      2.69 o 
 -14   5   4        9.64       11.52      3.17 o 
 -13   5   4        1.37        2.38      2.64 o 
 -12   5   4       52.26       70.79      5.59 o 
 -11   5   4       53.07       60.05      4.18 o 
 -10   5   4      307.43      288.23      6.99 o 
  -9   5   4      704.68      635.38     10.09 o 
  -8   5   4       74.89       70.97      5.91 o 
  -7   5   4      288.54      311.88      9.50 o 
  -6   5   4      983.63      925.40     14.61 o 
  -5   5   4      216.74      182.89      6.91 o 
  -4   5   4       10.09        9.93      2.70 o 
  -3   5   4       60.95       96.36      6.51 o 
  -2   5   4       32.54       18.56      2.71 o 
  -1   5   4     3360.15     3431.91     33.42 o 
   0   5   4      980.31      967.91     23.93 o 
   1   5   4       87.57       65.88      3.63 o 
   2   5   4      282.56      302.29      8.91 o 
   3   5   4       70.26       49.31      5.20 o 
   4   5   4        5.72       15.57      2.23 o 
   5   5   4      181.73      185.36      4.12 o 
   6   5   4       51.78       48.35      2.71 o 
   7   5   4       10.77       10.00      3.00 o 
   8   5   4        5.86        8.84      2.65 o 
   9   5   4       21.04       20.90      3.36 o 
 -14   6   4        1.29        3.54      2.93 o 
 -13   6   4        7.41       13.35      3.84 o 
 -12   6   4        2.16        2.27      2.86 o 
 -11   6   4      117.30      107.20      4.72 o 
 -10   6   4        1.00        1.48      3.25 o 
  -9   6   4       18.29       17.92      3.47 o 
  -8   6   4      162.91      148.16      8.67 o 
  -7   6   4      123.66      127.28      6.91 o 
  -6   6   4       92.94       85.82      6.02 o 
  -5   6   4      622.22      602.25      8.68 o 
  -4   6   4      107.96      120.23      7.76 o 
  -3   6   4       76.42       51.60      3.44 o 
  -2   6   4       92.24       81.92      4.53 o 
  -1   6   4      240.63      218.91      8.08 o 
   0   6   4     1281.45     1326.42     17.76 o 
   1   6   4       18.80       16.88      3.12 o 
   2   6   4       70.25       62.14      5.55 o 
   3   6   4      275.32      275.72      5.42 o 
   4   6   4       52.30       35.91      3.10 o 
   5   6   4      214.73      183.72      4.07 o 
   6   6   4       24.56       18.23      3.12 o 
   7   6   4       30.86       32.70      3.07 o 
   8   6   4        3.09        6.21      3.09 o 
 -14   7   4        0.13        0.19      2.43 o 
 -13   7   4       77.44      102.97      5.38 o 
 -12   7   4        5.57        9.18      4.28 o 
 -11   7   4        4.78        5.29      4.69 o 
 -10   7   4       55.01       43.13      4.66 o 
  -9   7   4      355.02      363.24      7.67 o 
  -8   7   4       75.97       76.47      4.93 o 
  -7   7   4      127.37      126.74      5.14 o 
  -6   7   4      188.16      179.89      7.84 o 
  -5   7   4       22.46       18.88      3.44 o 
  -4   7   4       81.81       71.91      4.16 o 
  -3   7   4      135.56      135.76      7.51 o 
  -2   7   4      154.86      132.71      7.45 o 
  -1   7   4       31.63       38.86      5.73 o 
   0   7   4      340.07      403.53     11.15 o 
   1   7   4        2.47        6.27      2.53 o 
   2   7   4      322.33      358.51      6.07 o 
   3   7   4      128.02      127.19      4.50 o 
   4   7   4       41.71       50.39      3.24 o 
   5   7   4      246.43      232.15      6.08 o 
   6   7   4        0.87        1.76      2.51 o 
   7   7   4       21.58       20.87      2.48 o 
 -13   8   4        4.51        3.66      3.12 o 
 -12   8   4        7.73       21.96      4.49 o 
 -11   8   4        2.47        2.55      4.32 o 
 -10   8   4        7.03        9.29      4.89 o 
  -9   8   4      140.75      138.65      7.77 o 
  -8   8   4      136.46      149.25      5.45 o 
  -7   8   4        8.40       12.70      3.27 o 
  -6   8   4      304.76      284.73      6.86 o 
  -5   8   4       92.59      108.37      5.14 o 
  -4   8   4     1222.50     1018.48     17.64 o 
  -3   8   4      527.14      590.85     14.03 o 
  -2   8   4      164.19      179.65      8.48 o 
  -1   8   4      653.46      618.81     14.19 o 
   0   8   4      230.49      255.35      4.54 o 
   1   8   4      422.80      474.30      6.80 o 
   2   8   4      203.23      235.97      5.11 o 
   3   8   4      150.03      109.32      3.84 o 
   4   8   4       68.62       50.63      3.80 o 
   5   8   4       79.67       72.04      5.36 o 
   6   8   4       48.20       43.01      4.06 o 
 -13   9   4       25.68       24.94      3.09 o 
 -12   9   4       10.48       24.16      4.10 o 
 -11   9   4       10.94        3.14      4.16 o 
 -10   9   4       12.02       15.04      4.61 o 
  -9   9   4      276.11      275.05      9.95 o 
  -8   9   4      208.56      186.44      8.61 o 
  -7   9   4       79.30       55.79      4.12 o 
  -6   9   4       83.76      104.53      5.00 o 
  -5   9   4       80.83       58.50      3.56 o 
  -4   9   4      160.40      108.32      4.17 o 
  -3   9   4       19.75       37.42      4.24 o 
  -2   9   4      149.73       96.04      7.45 o 
  -1   9   4       64.83       86.20      7.03 o 
   0   9   4      718.97      727.52      8.27 o 
   1   9   4        1.33        0.85      2.45 o 
   2   9   4        5.45        0.65      2.89 o 
   3   9   4       13.04        6.44      2.89 o 
   4   9   4       15.38        9.34      3.77 o 
   5   9   4       14.40       13.69      3.40 o 
 -12  10   4        0.25        1.67      3.09 o 
 -11  10   4        4.34       11.04      2.55 o 
 -10  10   4       14.77        8.58      4.41 o 
  -9  10   4       33.77       35.17      5.23 o 
  -8  10   4       35.15       49.16      5.74 o 
  -7  10   4        3.83        3.71      4.94 o 
  -6  10   4        8.94        8.28      3.24 o 
  -5  10   4       13.51       16.17      2.87 o 
  -4  10   4       31.10       29.84      4.04 o 
  -3  10   4      200.36      214.25      5.26 o 
  -2  10   4       28.19       26.13      3.88 o 
  -1  10   4        6.15        2.53      3.12 o 
   0  10   4      497.78      462.93     11.42 o 
   1  10   4       86.09       73.71      4.00 o 
   2  10   4      251.77      303.13      6.20 o 
   3  10   4       19.61       25.72      3.98 o 
   4  10   4        8.54        9.78      3.01 o 
 -11  11   4        4.50        0.91      1.95 o 
 -10  11   4        0.34        2.97      3.56 o 
  -9  11   4        9.52        9.49      4.38 o 
  -8  11   4       12.14       22.29      4.88 o 
  -7  11   4        0.58        0.80      4.40 o 
  -6  11   4       19.93       17.79      5.10 o 
  -5  11   4        7.52       -0.24      4.44 o 
  -4  11   4       51.33       54.18      3.95 o 
  -3  11   4      183.64      181.52      5.63 o 
  -2  11   4       75.46       74.17      3.42 o 
  -1  11   4      111.17      115.81      4.65 o 
   0  11   4        6.32        4.50      2.79 o 
   1  11   4       14.48       15.48      2.74 o 
   2  11   4        0.61        1.53      2.18 o 
   3  11   4        1.42        0.68      2.65 o 
 -10  12   4        5.34        7.71      2.07 o 
  -9  12   4       14.44       20.94      3.83 o 
  -8  12   4       17.41       18.65      4.06 o 
  -7  12   4       56.21       62.72      5.30 o 
  -6  12   4       15.44       22.42      4.39 o 
  -5  12   4       47.42       37.58      4.95 o 
  -4  12   4        1.17        2.01      4.11 o 
  -3  12   4       28.27       41.61      2.63 o 
  -2  12   4       11.16        5.89      2.17 o 
  -1  12   4       20.73       26.18      3.00 o 
   0  12   4        8.32        7.02      1.94 o 
   1  12   4       46.62       45.71      2.51 o 
  -8  13   4       15.83       23.46      2.24 o 
  -7  13   4        0.13        1.18      2.06 o 
  -6  13   4        6.04        7.54      2.24 o 
  -5  13   4        7.17       10.29      2.35 o 
  -4  13   4       21.61       26.46      2.57 o 
  -3  13   4       20.57       24.54      4.35 o 
  -2  13   4        0.09        2.75      2.00 o 
  -1  13   4        3.02        9.37      2.49 o 
  -1 -15   5        5.28        9.30      2.76 o 
   0 -15   5       11.73       10.30      3.33 o 
   1 -15   5        0.21        2.95      3.45 o 
   2 -15   5        1.88        2.72      3.39 o 
   3 -15   5        0.33        0.53      3.26 o 
   4 -15   5        1.39       12.10      3.16 o 
   5 -15   5        0.03        7.50      2.83 o 
   6 -15   5        2.56        1.26      2.63 o 
  -2 -14   5        0.41        0.88      2.25 o 
  -1 -14   5       90.61       85.13      6.85 o 
   0 -14   5       16.79       28.83      4.69 o 
   1 -14   5       20.31       13.72      4.53 o 
   2 -14   5        4.03        1.84      4.27 o 
   3 -14   5       19.27       15.30      4.47 o 
   4 -14   5        0.18        2.44      2.53 o 
   5 -14   5        0.02       11.93      2.63 o 
   6 -14   5        4.62       20.72      3.91 o 
   7 -14   5       40.70       48.82      4.21 o 
   8 -14   5        0.10        3.03      2.96 o 
  -4 -13   5      105.23      113.70      4.69 o 
  -3 -13   5        0.75        2.48      2.34 o 
  -2 -13   5        4.85        4.27      2.70 o 
  -1 -13   5        5.50        1.98      4.28 o 
   0 -13   5       25.56       24.06      5.06 o 
   1 -13   5        1.19        3.38      4.59 o 
   2 -13   5        4.47       -0.41      4.54 o 
   3 -13   5       10.71       11.24      4.58 o 
   4 -13   5       58.68       79.89      4.31 o 
   5 -13   5       19.54       50.51      3.95 o 
   6 -13   5       49.18       69.26      4.03 o 
   7 -13   5       49.97       57.56      5.18 o 
   8 -13   5        6.09       10.18      3.75 o 
   9 -13   5       11.74       17.49      2.44 o 
  -6 -12   5        0.48        1.24      2.41 o 
  -5 -12   5       28.39       23.86      3.67 o 
  -4 -12   5        1.28        2.44      3.53 o 
  -3 -12   5      139.18      126.79      9.93 o 
  -2 -12   5        0.55        1.03      4.39 o 
  -1 -12   5        6.36        5.14      3.49 o 
   0 -12   5       84.43       79.34      5.07 o 
   1 -12   5       15.59        8.34      3.54 o 
   2 -12   5       64.53       68.72      4.47 o 
   3 -12   5      190.14      176.25      5.74 o 
   4 -12   5       27.68        6.21      3.29 o 
   5 -12   5        0.56        8.06      3.28 o 
   6 -12   5        0.18        2.34      4.49 o 
   7 -12   5       11.66        6.40      3.20 o 
   8 -12   5       16.06        2.73      3.84 o 
   9 -12   5       17.98       15.22      2.77 o 
  10 -12   5       12.10       10.79      2.13 o 
  -7 -11   5        1.46        0.71      2.75 o 
  -6 -11   5        2.21        3.69      3.36 o 
  -5 -11   5        4.88        3.92      3.95 o 
  -4 -11   5       68.52       53.73      5.49 o 
  -3 -11   5      133.47      137.17      5.49 o 
  -2 -11   5      238.67      219.92      6.54 o 
  -1 -11   5      249.12      215.17      6.66 o 
   0 -11   5        5.90        4.99      3.22 o 
   1 -11   5       19.42       13.45      3.56 o 
   2 -11   5        0.44        1.93      3.40 o 
   3 -11   5       19.46       16.67      4.59 o 
   4 -11   5        3.75       13.60      3.27 o 
   5 -11   5      104.93      150.75      7.83 o 
   6 -11   5       52.36       61.15      6.03 o 
   7 -11   5        1.66        2.09      3.03 o 
   8 -11   5        0.11        2.97      4.03 o 
   9 -11   5       10.18       23.90      3.15 o 
  10 -11   5       22.47       11.08      2.41 o 
  11 -11   5        0.20       -0.69      2.78 o 
  -8 -10   5        1.42        0.95      2.94 o 
  -7 -10   5        2.55       -0.25      3.45 o 
  -6 -10   5       79.82       65.41      5.65 o 
  -5 -10   5        8.16        7.32      4.37 o 
  -4 -10   5      314.44      291.86      7.31 o 
  -3 -10   5      291.43      264.05      9.98 o 
  -2 -10   5      147.25      148.88      5.73 o 
  -1 -10   5       34.95       32.05      3.96 o 
   0 -10   5       40.06       38.27      4.88 o 
   1 -10   5       70.99       55.96      6.13 o 
   2 -10   5       28.66       24.88      5.26 o 
   3 -10   5       30.81       18.52      3.30 o 
   4 -10   5        6.90       20.12      3.22 o 
   5 -10   5        6.54        2.31      4.55 o 
   6 -10   5      130.40      132.46      7.60 o 
   7 -10   5       11.77       16.14      4.96 o 
   8 -10   5        1.95       -0.25      3.95 o 
   9 -10   5       26.55       40.10      3.44 o 
  10 -10   5        3.29       13.17      4.42 o 
  11 -10   5        1.21        3.36      3.34 o 
  -9  -9   5       26.25       22.92      3.56 o 
  -8  -9   5       56.48       55.05      4.94 o 
  -7  -9   5        2.23        2.12      4.15 o 
  -6  -9   5        0.03        1.93      3.30 o 
  -5  -9   5      180.36      167.79      5.86 o 
  -4  -9   5        1.40        5.95      5.40 o 
  -3  -9   5       27.95       33.85      5.92 o 
  -2  -9   5        5.66        5.78      4.79 o 
  -1  -9   5        0.63        0.18      4.43 o 
   0  -9   5       92.17       96.55      6.83 o 
   1  -9   5       16.02       11.36      4.74 o 
   2  -9   5      614.20      611.78     12.87 o 
   3  -9   5        0.66        3.35      3.95 o 
   4  -9   5       71.22      107.05      6.43 o 
   5  -9   5      184.09      204.53      7.39 o 
   6  -9   5      112.65       98.70      6.90 o 
   7  -9   5       44.50       38.27      3.69 o 
   8  -9   5       23.92       12.19      4.06 o 
   9  -9   5        7.90        3.52      2.88 o 
  10  -9   5       76.02       88.15      6.13 o 
  11  -9   5        2.45        1.99      3.54 o 
  12  -9   5        3.86        5.14      2.81 o 
 -10  -8   5       12.15       15.17      3.39 o 
  -9  -8   5       21.48       19.55      4.10 o 
  -8  -8   5       34.78       24.73      4.72 o 
  -7  -8   5       14.72       14.84      4.41 o 
  -6  -8   5      452.47      424.97      8.48 o 
  -5  -8   5      149.40      154.78      5.74 o 
  -4  -8   5      475.43      512.77     12.93 o 
  -3  -8   5     2800.26     2677.82     27.29 o 
  -2  -8   5       18.93        7.64      4.47 o 
  -1  -8   5       17.47       11.22      4.22 o 
   0  -8   5      174.19      159.38      7.14 o 
   1  -8   5       27.48       18.71      4.38 o 
   2  -8   5      633.12      695.49     14.89 o 
   3  -8   5       20.16       19.03      4.07 o 
   4  -8   5      230.82      205.62      7.65 o 
   5  -8   5      256.38      264.10      8.98 o 
   6  -8   5       11.37       17.33      3.27 o 
   7  -8   5       34.86       42.80      3.79 o 
   8  -8   5       12.21        2.76      4.11 o 
   9  -8   5       32.24       26.49      5.15 o 
  10  -8   5       44.29       60.55      5.91 o 
  11  -8   5        0.32        1.25      3.65 o 
  12  -8   5        1.19        0.62      2.88 o 
 -11  -7   5       26.32       34.60      3.46 o 
 -10  -7   5       23.64       26.68      4.34 o 
  -9  -7   5       29.94       36.03      5.11 o 
  -8  -7   5        4.32        1.28      4.34 o 
  -7  -7   5      230.21      252.79      9.60 o 
  -6  -7   5       40.57       33.13      3.88 o 
  -5  -7   5       40.51       46.82      5.49 o 
  -4  -7   5      168.10      191.05      7.38 o 
  -3  -7   5       57.98       79.00      5.18 o 
  -2  -7   5      246.29      195.84      6.53 o 
  -1  -7   5        3.73       13.83      3.25 o 
   0  -7   5       80.92      124.46      3.88 o 
   1  -7   5        1.69       17.41      8.38 o 
   2  -7   5     1032.02     1118.13     13.33 o 
   3  -7   5      206.57      205.89      6.99 o 
   4  -7   5       24.37       23.82      4.06 o 
   5  -7   5       30.84       37.77      4.69 o 
   6  -7   5      304.21      232.33      8.53 o 
   7  -7   5        0.72        2.99      2.97 o 
   8  -7   5       16.93       19.80      3.20 o 
   9  -7   5       59.39       72.08      6.42 o 
  10  -7   5        9.93       12.18      5.02 o 
  11  -7   5        5.16        8.34      4.11 o 
  12  -7   5        1.58        1.02      3.17 o 
 -11  -6   5       20.38       26.03      4.17 o 
 -10  -6   5      176.99      188.59      8.26 o 
  -9  -6   5       27.92       24.06      4.96 o 
  -8  -6   5      193.92      185.51      4.86 o 
  -7  -6   5      518.51      453.62      5.92 o 
  -6  -6   5        3.86        1.98      4.00 o 
  -5  -6   5        3.62        8.40      3.90 o 
  -4  -6   5       21.85       29.14      4.14 o 
  -3  -6   5       54.37       54.87      4.34 o 
  -2  -6   5      331.17      297.10      7.42 o 
  -1  -6   5      847.59      814.87     11.23 o 
   0  -6   5       76.25      112.05      3.30 o 
   1  -6   5     3233.58     3639.80     22.39 o 
   2  -6   5     1045.71      939.05     12.44 o 
   3  -6   5      198.77      212.24      6.77 o 
   4  -6   5       29.28       24.37      3.96 o 
   5  -6   5       25.09       21.29      4.28 o 
   6  -6   5       27.33       26.67      4.38 o 
   7  -6   5       16.51       10.91      4.36 o 
   8  -6   5       54.36       35.82      5.32 o 
   9  -6   5       15.85       22.57      5.22 o 
  10  -6   5       37.37       48.38      5.69 o 
  11  -6   5       11.79       14.62      4.50 o 
  12  -6   5        2.06        6.27      3.27 o 
 -12  -5   5        1.88        1.58      3.08 o 
 -11  -5   5       12.97        8.71      4.19 o 
 -10  -5   5      168.00      213.45      9.15 o 
  -9  -5   5      305.73      308.75      9.43 o 
  -8  -5   5        6.70        8.51      2.34 o 
  -7  -5   5       16.34       12.06      4.85 o 
  -6  -5   5      477.18      445.86     11.16 o 
  -5  -5   5        0.12       -0.75      3.80 o 
  -4  -5   5       32.99       18.41      3.83 o 
  -3  -5   5     1138.09     1079.90     13.52 o 
  -2  -5   5      182.07      165.27      5.70 o 
  -1  -5   5       96.49       80.18      2.69 o 
   0  -5   5      239.30      195.74      5.20 o 
   1  -5   5      180.86      116.14      4.72 o 
   2  -5   5      304.24      395.76      8.06 o 
   3  -5   5     1790.81     2155.05     18.85 o 
   4  -5   5        3.83        5.67      3.89 o 
   5  -5   5      555.97      578.96     11.53 o 
   6  -5   5        5.24       11.21      4.30 o 
   7  -5   5      579.43      489.19     11.49 o 
   8  -5   5      230.84      192.68      8.63 o 
   9  -5   5       22.61       27.76      5.41 o 
  10  -5   5       34.98       30.71      5.30 o 
  11  -5   5       11.61       11.59      4.26 o 
  12  -5   5        0.16       -0.53      3.14 o 
 -12  -4   5       11.80       10.59      3.82 o 
 -11  -4   5      189.18      185.01      8.23 o 
 -10  -4   5        4.59        8.27      3.29 o 
  -9  -4   5      114.28      102.11      3.08 o 
  -8  -4   5        2.49        2.52      1.79 o 
  -7  -4   5        0.34        0.75      4.06 o 
  -6  -4   5      114.46      105.32      6.23 o 
  -5  -4   5        2.45        8.89      3.87 o 
  -4  -4   5       39.00       41.02      4.17 o 
  -3  -4   5      401.29      460.68      8.73 o 
  -2  -4   5     2217.63     2317.36     17.69 o 
  -1  -4   5     1048.24     1306.16     10.64 o 
   0  -4   5      101.86       78.45      3.65 o 
   1  -4   5       51.96       31.86      3.35 o 
   2  -4   5        3.95       91.68      4.74 o 
   3  -4   5       13.58        3.79      3.56 o 
   4  -4   5     1734.42     1630.10     16.92 o 
   5  -4   5      154.85      160.34      4.94 o 
   6  -4   5       15.01       23.29      4.14 o 
   7  -4   5       61.94       32.14      4.90 o 
   8  -4   5        1.81        2.90      4.37 o 
   9  -4   5       54.74       55.84      6.04 o 
  10  -4   5       19.92       13.51      4.58 o 
  11  -4   5        8.82       10.94      4.38 o 
  12  -4   5        8.17       13.23      3.31 o 
 -13  -3   5       61.56       64.15      4.25 o 
 -12  -3   5       18.37       18.57      4.55 o 
 -11  -3   5       84.87       91.18      4.66 o 
 -10  -3   5       40.37       28.91      2.55 o 
  -9  -3   5       29.71       28.01      2.26 o 
  -8  -3   5       68.90       76.75      5.84 o 
  -7  -3   5      372.96      326.39      9.64 o 
  -6  -3   5      571.13      542.72     11.21 o 
  -5  -3   5      149.34      191.01      6.83 o 
  -4  -3   5      234.17      252.00      7.05 o 
  -3  -3   5     1401.63     1797.49     15.69 o 
  -2  -3   5      193.54      227.92      5.09 o 
  -1  -3   5      498.71      605.39     11.06 o 
   0  -3   5     3176.21     3995.90     19.72 o 
   1  -3   5     1997.07     2725.47     17.50 o 
   2  -3   5       22.05       25.12      2.61 o 
   3  -3   5     9682.74    10573.25    110.69 o 
   4  -3   5      536.82      580.35      7.47 o 
   5  -3   5       18.35       19.52      3.12 o 
   6  -3   5       22.51       22.38      3.31 o 
   7  -3   5      299.25      311.93     10.37 o 
   8  -3   5        5.71        5.86      2.60 o 
   9  -3   5        7.92        5.92      4.78 o 
  10  -3   5        0.05        4.45      4.46 o 
  11  -3   5       26.94       35.32      4.60 o 
  12  -3   5        1.70        1.18      2.98 o 
 -13  -2   5        7.67       11.51      3.64 o 
 -12  -2   5       50.65       43.75      3.68 o 
 -11  -2   5        0.45        3.12      2.59 o 
 -10  -2   5       34.08       41.66      2.80 o 
  -9  -2   5       32.30       44.64      2.45 o 
  -8  -2   5      272.37      265.17      9.01 o 
  -7  -2   5        8.64       11.86      3.85 o 
  -6  -2   5     1080.09     1000.09     14.31 o 
  -5  -2   5     1133.58     1064.98     13.61 o 
  -4  -2   5      354.85      370.75     10.95 o 
  -3  -2   5      363.05      398.71      3.63 o 
  -2  -2   5      185.02      150.12      2.88 o 
  -1  -2   5      278.43      208.65      8.36 o 
   0  -2   5      106.18       28.84      2.12 o 
   1  -2   5       12.47        4.85      2.12 o 
   2  -2   5      155.85      279.04      7.68 o 
   3  -2   5     1690.43     1973.98     16.95 o 
   4  -2   5     6793.70     7335.00     24.75 o 
   5  -2   5      189.35      183.91      6.14 o 
   6  -2   5       46.17       44.53      3.52 o 
   7  -2   5       18.75       17.31      5.39 o 
   8  -2   5      162.15      138.44      3.69 o 
   9  -2   5        0.17        2.81      2.49 o 
  10  -2   5       19.61        9.18      4.22 o 
  11  -2   5       12.39        9.78      3.86 o 
  12  -2   5        0.21       -1.16      2.56 o 
 -13  -1   5        1.19        0.88      3.68 o 
 -12  -1   5        8.17       13.50      2.73 o 
 -11  -1   5        6.94        8.38      2.64 o 
 -10  -1   5       13.81       14.37      2.48 o 
  -9  -1   5       27.37       34.60      2.28 o 
  -8  -1   5      138.09      164.26      7.31 o 
  -7  -1   5      311.55      319.92      9.04 o 
  -6  -1   5      471.72      433.22      6.24 o 
  -5  -1   5     1445.18     1895.61     19.93 o 
  -4  -1   5     3472.53     4004.13     15.51 o 
  -3  -1   5        2.86       11.22      1.99 o 
  -2  -1   5      268.55      381.40      6.66 o 
  -1  -1   5      710.40      711.22      8.81 o 
   0  -1   5       44.92        9.46      2.58 o 
   1  -1   5      470.76      248.74      5.40 o 
   2  -1   5     3802.00     3466.15     14.67 o 
   3  -1   5       31.60       33.40      4.45 o 
   4  -1   5      877.37      809.09     15.34 o 
   5  -1   5      336.80      336.00      6.25 o 
   6  -1   5       66.08       54.50      5.81 o 
   7  -1   5      152.73      140.32      3.65 o 
   8  -1   5       13.14       12.83      2.31 o 
   9  -1   5        0.19        2.10      2.91 o 
  10  -1   5        0.50        1.69      3.06 o 
  11  -1   5        2.21        3.31      2.23 o 
 -13   0   5        1.61        4.31      2.19 o 
 -12   0   5       47.57       45.23      3.23 o 
 -11   0   5        4.39        8.09      2.67 o 
 -10   0   5      198.59      182.48      4.79 o 
  -9   0   5      126.80       98.75      6.52 o 
  -8   0   5       30.40       31.41      3.04 o 
  -7   0   5      883.49      913.60     19.62 o 
  -6   0   5     1192.05     1235.78     20.28 o 
  -5   0   5     1282.06     1514.83     10.35 o 
  -4   0   5       38.11       38.31      2.38 o 
  -3   0   5       93.70      108.94      3.04 o 
  -2   0   5       71.72       99.30      4.18 o 
  -1   0   5      319.79      281.86      6.20 o 
   0   0   5     1727.67     1987.04     15.45 o 
   1   0   5        8.63        1.15      1.55 o 
   2   0   5      169.74      148.39     41.05 o 
   3   0   5      107.82       90.07      3.32 o 
   4   0   5      128.90      143.57      4.21 o 
   5   0   5      333.93      300.98      9.30 o 
   6   0   5       12.40        9.37      5.05 o 
   7   0   5        4.31        1.73      1.87 o 
   8   0   5       53.30       36.91      3.09 o 
   9   0   5       10.37        2.96      2.94 o 
  10   0   5       27.93       29.50      3.13 o 
  11   0   5        9.68        5.17      2.72 o 
 -13   1   5       30.85       30.94      2.64 o 
 -12   1   5       19.57       20.90      2.82 o 
 -11   1   5        7.84       11.35      2.76 o 
 -10   1   5      130.30      125.78      4.15 o 
  -9   1   5      109.30       85.53      5.73 o 
  -8   1   5      658.55      650.90      8.66 o 
  -7   1   5      339.81      381.85     33.71 o 
  -6   1   5        9.33        6.06      2.19 o 
  -5   1   5     2100.49     2215.72     12.34 o 
  -4   1   5      124.19      114.17      3.68 o 
  -3   1   5      880.11      931.79      9.70 o 
  -2   1   5       34.71       40.64      3.79 o 
  -1   1   5      925.98      875.09     10.92 o 
   0   1   5      118.02      156.82      9.10 o 
   1   1   5        5.36        7.62      2.01 o 
   2   1   5       26.01       16.38      2.31 o 
   3   1   5        0.16        8.72      2.31 o 
   4   1   5       88.22       67.12      3.82 o 
   5   1   5      749.92      788.75     14.36 o 
   6   1   5       12.50       12.55      3.23 o 
   7   1   5      117.84      107.19      3.02 o 
   8   1   5       59.29       62.57      3.50 o 
   9   1   5       10.41        8.50      3.05 o 
  10   1   5       28.49       27.16      3.27 o 
 -14   2   5        1.33        2.47      2.03 o 
 -13   2   5       13.89       19.85      3.07 o 
 -12   2   5       26.88       33.86      3.00 o 
 -11   2   5       66.61       68.25      3.52 o 
 -10   2   5      131.58      134.47      4.26 o 
  -9   2   5       23.73       31.83      4.64 o 
  -8   2   5       69.18       70.48      5.74 o 
  -7   2   5      265.07      231.14      7.77 o 
  -6   2   5      136.63      169.37      6.65 o 
  -5   2   5      368.74      314.67      8.06 o 
  -4   2   5     2280.46     2330.09     19.25 o 
  -3   2   5      943.15     1181.89     13.52 o 
  -2   2   5      668.13      730.09     10.64 o 
  -1   2   5      390.58      486.60     11.36 o 
   0   2   5       90.32       38.48      1.94 o 
   1   2   5      565.67      475.59      6.12 o 
   2   2   5     1109.72     1116.72      9.51 o 
   3   2   5       51.43       53.96      3.10 o 
   4   2   5       26.76       27.12      4.91 o 
   5   2   5       81.50       77.93      6.29 o 
   6   2   5      167.28      149.95      3.02 o 
   7   2   5      156.89      150.06      3.38 o 
   8   2   5       22.94       28.18      4.40 o 
   9   2   5       23.05       17.09      4.34 o 
  10   2   5        1.93        5.03      3.24 o 
 -14   3   5       38.99       33.99      2.55 o 
 -13   3   5      239.78      243.31      8.53 o 
 -12   3   5       81.69      102.24      4.70 o 
 -11   3   5        5.60       10.00      3.12 o 
 -10   3   5       16.17       13.74      3.11 o 
  -9   3   5      878.52      878.50     15.74 o 
  -8   3   5       28.75       30.57      4.83 o 
  -7   3   5      247.99      259.50      8.52 o 
  -6   3   5     2858.53     3034.80     25.03 o 
  -5   3   5       18.65       21.99      3.77 o 
  -4   3   5       53.81       43.80      4.16 o 
  -3   3   5      844.00     1075.72     13.71 o 
  -2   3   5        6.28       21.36      2.63 o 
  -1   3   5     1728.17     2012.57     14.06 o 
   0   3   5      917.64     1023.37      7.16 o 
   1   3   5     1256.48     1183.15      9.82 o 
   2   3   5       63.92       66.76      3.25 o 
   3   3   5      140.75      167.33      7.18 o 
   4   3   5      301.91      250.81      8.95 o 
   5   3   5      586.60      573.31      5.69 o 
   6   3   5      106.25      108.37      2.72 o 
   7   3   5        6.58       10.88      1.95 o 
   8   3   5        9.47        5.69      4.32 o 
   9   3   5        0.48        4.26      3.64 o 
  10   3   5        2.66        3.76      2.69 o 
 -14   4   5       19.88       17.23      2.21 o 
 -13   4   5       10.87       10.93      2.82 o 
 -12   4   5       17.48       22.15      3.41 o 
 -11   4   5       43.35       37.89      3.77 o 
 -10   4   5       26.45       33.85      3.84 o 
  -9   4   5      413.99      378.26      7.64 o 
  -8   4   5      565.22      509.72     12.16 o 
  -7   4   5       77.28       62.45      5.61 o 
  -6   4   5       98.39       84.51      5.70 o 
  -5   4   5     1540.21     1423.43     17.41 o 
  -4   4   5     1062.20     1181.66     15.41 o 
  -3   4   5      264.74      367.85      8.77 o 
  -2   4   5      162.14      152.32      5.52 o 
  -1   4   5      484.22      373.06     12.07 o 
   0   4   5       91.89       65.13      2.66 o 
   1   4   5       95.16      123.93      5.85 o 
   2   4   5       12.39        7.46      4.08 o 
   3   4   5       37.64       36.66      5.26 o 
   4   4   5      120.18       93.06      2.81 o 
   5   4   5      453.76      405.53      5.62 o 
   6   4   5       64.38       64.05      2.93 o 
   7   4   5        2.54        3.24      2.25 o 
   8   4   5       18.39       27.38      4.45 o 
   9   4   5        1.25        5.56      3.24 o 
 -14   5   5        2.05        2.81      2.80 o 
 -13   5   5       40.36       52.08      3.31 o 
 -12   5   5       19.16       26.60      3.41 o 
 -11   5   5      131.08      125.60      5.11 o 
 -10   5   5      109.95      120.00      5.88 o 
  -9   5   5      390.53      373.81      7.73 o 
  -8   5   5      252.55      218.74      8.84 o 
  -7   5   5      389.96      283.98      9.23 o 
  -6   5   5       21.96       39.55      4.99 o 
  -5   5   5        0.45        0.32      3.61 o 
  -4   5   5      573.09      505.04     12.34 o 
  -3   5   5     1231.95     1189.68     11.34 o 
  -2   5   5      512.71      518.88      7.72 o 
  -1   5   5        1.57        3.46      2.58 o 
   0   5   5     1562.69     1426.93     12.06 o 
   1   5   5      280.28      257.20      8.14 o 
   2   5   5      272.47      259.07      8.65 o 
   3   5   5        6.23        7.68      2.41 o 
   4   5   5       19.15       15.78      2.31 o 
   5   5   5        0.70        4.58      2.09 o 
   6   5   5      161.43      169.42      4.37 o 
   7   5   5        7.69        8.77      2.74 o 
   8   5   5        0.01        0.04      3.15 o 
 -14   6   5        1.23        2.80      2.62 o 
 -13   6   5       52.54       44.38      5.32 o 
 -12   6   5       53.30       81.85      4.05 o 
 -11   6   5      146.92      162.44      5.44 o 
 -10   6   5       75.58       60.72      4.23 o 
  -9   6   5      392.73      384.07     12.19 o 
  -8   6   5       53.27       65.10      4.27 o 
  -7   6   5      415.28      430.05     11.54 o 
  -6   6   5       46.03       51.71      5.21 o 
  -5   6   5        0.34        2.15      3.86 o 
  -4   6   5       27.14       28.89      3.55 o 
  -3   6   5       66.06       58.17      3.83 o 
  -2   6   5     1201.65     1218.84     33.42 o 
  -1   6   5      582.61      556.83     12.38 o 
   0   6   5      275.00      285.04      6.68 o 
   1   6   5     1418.53     1449.30     18.72 o 
   2   6   5        8.94        8.88      2.48 o 
   3   6   5        0.48        0.50      2.44 o 
   4   6   5       15.87       13.92      2.67 o 
   5   6   5       40.15       37.46      2.88 o 
   6   6   5       11.18       10.60      2.33 o 
   7   6   5        2.36        1.75      2.26 o 
 -13   7   5        0.74        3.55      3.29 o 
 -12   7   5       42.01       40.16      3.18 o 
 -11   7   5       42.43       49.26      3.73 o 
 -10   7   5      137.65      136.90      5.19 o 
  -9   7   5        0.86        0.55      2.96 o 
  -8   7   5      250.78      219.87      6.34 o 
  -7   7   5      190.50      216.81      6.10 o 
  -6   7   5      204.99      200.01      7.29 o 
  -5   7   5      452.98      441.11     11.28 o 
  -4   7   5       48.43       48.19      4.03 o 
  -3   7   5        2.29       -2.00      4.56 o 
  -2   7   5       59.07       58.22      6.32 o 
  -1   7   5      757.62      712.46     14.60 o 
   0   7   5       11.76       19.34      2.32 o 
   1   7   5        0.52        6.03      2.51 o 
   2   7   5       32.79       35.20      2.99 o 
   3   7   5       22.59       28.20      2.88 o 
   4   7   5       14.88       18.26      3.31 o 
   5   7   5      122.71      137.00      6.02 o 
   6   7   5        0.56        2.06      3.24 o 
 -13   8   5       21.83       28.90      3.43 o 
 -12   8   5        3.97        4.79      3.67 o 
 -11   8   5        1.82        2.22      2.66 o 
 -10   8   5       20.59       23.88      3.38 o 
  -9   8   5        0.05        0.89      2.99 o 
  -8   8   5       34.40       36.90      3.81 o 
  -7   8   5      116.66      111.08      4.87 o 
  -6   8   5       27.01       26.13      3.76 o 
  -5   8   5      318.92      278.76     11.87 o 
  -4   8   5       23.38       11.84      2.73 o 
  -3   8   5      518.71      455.19      9.08 o 
  -2   8   5      354.56      361.93     11.35 o 
  -1   8   5      577.45      563.07      9.12 o 
   0   8   5      120.63       88.55      3.67 o 
   1   8   5        1.54       10.28      2.54 o 
   2   8   5        2.22        5.59      2.98 o 
   3   8   5        7.47       12.56      3.10 o 
   4   8   5       32.31       36.92      3.39 o 
   5   8   5      113.03      115.45      5.32 o 
   6   8   5       19.63       27.38      2.99 o 
 -12   9   5       29.46       40.90      4.14 o 
 -11   9   5       39.81       52.88      4.89 o 
 -10   9   5        0.49        2.75      4.17 o 
  -9   9   5        0.94        2.97      2.85 o 
  -8   9   5      133.90      137.24      5.19 o 
  -7   9   5        5.32        2.95      3.29 o 
  -6   9   5       37.24       38.81      3.80 o 
  -5   9   5      109.46       96.68      4.83 o 
  -4   9   5       83.92       96.60      4.04 o 
  -3   9   5        1.74        2.26      2.72 o 
  -2   9   5      363.54      265.76      6.90 o 
  -1   9   5      282.47      225.64      9.58 o 
   0   9   5      116.91      112.91      7.93 o 
   1   9   5      152.06      140.91      4.96 o 
   2   9   5        1.12        3.79      2.85 o 
   3   9   5       51.84       40.95      3.28 o 
   4   9   5        2.50        1.11      3.11 o 
   5   9   5        7.79        5.90      2.46 o 
 -12  10   5        0.80        3.02      2.60 o 
 -11  10   5        1.30       -0.11      2.13 o 
 -10  10   5       33.28       54.25      4.92 o 
  -9  10   5        5.13        3.73      4.21 o 
  -8  10   5        0.23        1.80      2.71 o 
  -7  10   5      169.62      152.46      5.19 o 
  -6  10   5       23.26       16.44      3.28 o 
  -5  10   5        1.92       -0.45      3.09 o 
  -4  10   5       52.97       34.99      3.75 o 
  -3  10   5        3.66       13.65      3.46 o 
  -2  10   5        5.58       12.61      2.69 o 
  -1  10   5        3.83        8.00      2.99 o 
   0  10   5       45.19       55.47      2.95 o 
   1  10   5        5.11        7.72      2.71 o 
   2  10   5       23.12       24.85      3.89 o 
   3  10   5       96.76       99.68      4.59 o 
 -11  11   5        0.88        3.11      2.62 o 
 -10  11   5        8.11        7.22      3.40 o 
  -9  11   5       34.24       42.98      4.49 o 
  -8  11   5        9.23       14.61      4.31 o 
  -7  11   5       75.33       76.62      5.75 o 
  -6  11   5        0.96        1.00      2.66 o 
  -5  11   5       31.92       45.47      3.60 o 
  -4  11   5        0.43        4.21      2.93 o 
  -3  11   5       82.54       80.79      4.00 o 
  -2  11   5       91.07       94.38      3.34 o 
  -1  11   5       21.25       29.09      3.01 o 
   0  11   5       45.42       53.92      3.72 o 
   1  11   5        8.88       13.79      2.48 o 
   2  11   5        3.94        4.26      1.93 o 
  -9  12   5       29.00       28.97      3.37 o 
  -8  12   5       35.60       39.81      4.15 o 
  -7  12   5       12.46       14.45      3.76 o 
  -6  12   5        4.45        5.46      3.55 o 
  -5  12   5        6.28        8.17      2.47 o 
  -4  12   5       73.02       82.14      2.83 o 
  -3  12   5       51.23       64.06      2.63 o 
  -2  12   5       90.53      105.17      2.85 o 
  -1  12   5      133.58      135.81      3.58 o 
   0  12   5        0.02       -0.42      2.29 o 
  -1 -15   6        0.08        1.23      2.63 o 
   0 -15   6       10.89       14.98      3.39 o 
   1 -15   6        4.95        8.40      3.47 o 
   2 -15   6        3.97        4.20      3.44 o 
   3 -15   6        5.20       11.86      3.49 o 
   4 -15   6        0.26        0.60      2.85 o 
   5 -15   6        4.24        0.86      2.49 o 
   6 -15   6        3.45        4.63      2.52 o 
  -3 -14   6       16.92       11.39      2.51 o 
  -2 -14   6        0.02        0.40      2.17 o 
  -1 -14   6        9.31        6.80      2.44 o 
   0 -14   6       12.80       14.28      4.37 o 
   1 -14   6        6.27        7.11      4.34 o 
   2 -14   6       82.44       83.49      5.87 o 
   3 -14   6        1.10        3.24      4.18 o 
   4 -14   6       15.85       15.55      2.69 o 
   5 -14   6       11.69        7.95      2.49 o 
   6 -14   6        2.66       13.46      3.66 o 
   7 -14   6       43.92       32.10      3.92 o 
   8 -14   6        4.23       -0.78      1.96 o 
  -4 -13   6       11.15        8.61      3.19 o 
  -3 -13   6       83.27       83.63      3.63 o 
  -2 -13   6       23.65       28.13      3.17 o 
  -1 -13   6       10.84       18.72      4.68 o 
   0 -13   6       28.34       35.40      5.24 o 
   1 -13   6       30.71       28.87      5.44 o 
   2 -13   6        9.15       14.47      4.89 o 
   3 -13   6        2.29        6.59      2.93 o 
   4 -13   6        1.38       -0.49      2.80 o 
   5 -13   6       65.42       58.73      3.67 o 
   6 -13   6        2.46        1.13      3.94 o 
   7 -13   6       53.00       65.47      5.25 o 
   8 -13   6       32.40       51.71      4.40 o 
   9 -13   6        5.86       10.82      2.59 o 
  -6 -12   6        1.62        3.46      2.76 o 
  -5 -12   6       24.55       28.18      3.95 o 
  -4 -12   6       16.47       12.08      4.06 o 
  -3 -12   6       22.89       22.49      3.19 o 
  -2 -12   6       65.99       81.74      6.33 o 
  -1 -12   6        0.23        4.07      4.47 o 
   0 -12   6       29.31       24.97      3.74 o 
   1 -12   6        1.73        1.40      3.43 o 
   2 -12   6        0.15        2.73      4.59 o 
   3 -12   6        0.14        2.32      4.52 o 
   4 -12   6       37.43       42.85      5.22 o 
   5 -12   6        9.05       15.00      3.14 o 
   6 -12   6       51.89       47.61      5.39 o 
   7 -12   6       33.30       21.33      4.66 o 
   8 -12   6        0.50        3.69      3.71 o 
   9 -12   6        7.43        8.13      2.40 o 
  10 -12   6        9.64        7.29      3.06 o 
  -7 -11   6        0.20        0.40      2.95 o 
  -6 -11   6       12.96       20.14      4.05 o 
  -5 -11   6       10.51        9.17      4.08 o 
  -4 -11   6      387.09      347.13     10.45 o 
  -3 -11   6        0.30        3.71      3.25 o 
  -2 -11   6       16.37       18.74      3.80 o 
  -1 -11   6        0.99        1.69      3.58 o 
   0 -11   6       11.52       16.27      3.87 o 
   1 -11   6        4.30        0.42      3.22 o 
   2 -11   6      107.64       89.55      4.54 o 
   3 -11   6       19.25       11.61      3.68 o 
   4 -11   6       15.45        6.38      3.19 o 
   5 -11   6       20.72       11.34      3.18 o 
   6 -11   6       20.10       33.30      3.77 o 
   7 -11   6       16.19       29.93      4.96 o 
   8 -11   6       60.08       45.89      5.08 o 
   9 -11   6        1.33       10.01      2.70 o 
  10 -11   6        3.91        1.38      2.01 o 
  -8 -10   6       46.58       47.34      4.21 o 
  -7 -10   6        0.27        0.54      3.56 o 
  -6 -10   6        9.23       15.95      4.58 o 
  -5 -10   6       50.81       43.81      5.21 o 
  -4 -10   6        0.12        4.38      4.85 o 
  -3 -10   6       13.95       15.82      3.60 o 
  -2 -10   6      977.90      959.81     12.28 o 
  -1 -10   6      275.17      280.33      7.16 o 
   0 -10   6        9.72       11.66      3.34 o 
   1 -10   6      141.61      140.22      5.32 o 
   2 -10   6        2.80        4.37      3.16 o 
   3 -10   6      112.93      129.23      5.15 o 
   4 -10   6       10.72        5.94      3.10 o 
   5 -10   6       32.51       50.05      5.83 o 
   6 -10   6       17.24        4.02      3.05 o 
   7 -10   6      181.73      242.87      9.16 o 
   8 -10   6        0.40       -0.40      4.04 o 
   9 -10   6       20.77       10.35      2.92 o 
  10 -10   6       18.73       42.90      4.47 o 
  11 -10   6        1.43        3.05      2.88 o 
  -9  -9   6        0.39        0.19      3.12 o 
  -8  -9   6       26.30       26.05      4.38 o 
  -7  -9   6      147.55      156.52      7.61 o 
  -6  -9   6        5.83        6.59      3.11 o 
  -5  -9   6       87.84       96.63      4.92 o 
  -4  -9   6        5.09        5.03      5.39 o 
  -3  -9   6        3.39        2.72      3.26 o 
  -2  -9   6     1076.57     1074.16     18.35 o 
  -1  -9   6        8.75        4.27      4.66 o 
   0  -9   6       14.69        8.43      4.75 o 
   1  -9   6      330.51      316.07      9.80 o 
   3  -9   6      306.45      270.40      8.59 o 
   4  -9   6       29.08       48.04      5.43 o 
   5  -9   6       61.97       90.32      6.63 o 
   6  -9   6        3.60       20.63      3.42 o 
   7  -9   6       10.38        3.85      4.02 o 
   8  -9   6       61.88       50.72      5.30 o 
   9  -9   6       13.21        5.36      2.83 o 
  10  -9   6        0.45        2.48      3.91 o 
  11  -9   6        7.70        9.35      3.32 o 
 -10  -8   6       19.46       17.87      3.57 o 
  -9  -8   6       28.19       18.96      4.22 o 
  -8  -8   6        1.32       -0.80      4.16 o 
  -7  -8   6       18.54       21.18      3.40 o 
  -6  -8   6      520.83      538.04      9.44 o 
  -5  -8   6      300.51      273.61      7.09 o 
  -4  -8   6      235.81      255.48      9.69 o 
  -2  -8   6      241.65      224.03      8.73 o 
  -1  -8   6       13.22       12.25      4.62 o 
   0  -8   6      520.42      633.74     12.50 o 
   1  -8   6       85.36       83.86      5.70 o 
   2  -8   6       80.35       64.60      4.88 o 
   3  -8   6        5.84        4.80      3.92 o 
   4  -8   6        0.26        2.86      4.12 o 
   5  -8   6       34.86        8.77      3.98 o 
   6  -8   6       75.83      112.22      6.94 o 
   7  -8   6        3.83        1.31      4.19 o 
   8  -8   6       73.42       70.06      4.17 o 
   9  -8   6       25.77       44.23      5.35 o 
  10  -8   6        0.02        3.04      4.14 o 
  11  -8   6        1.30        2.57      3.42 o 
 -11  -7   6       34.13       42.26      3.71 o 
 -10  -7   6       73.16       97.43      6.01 o 
  -9  -7   6        4.59       12.33      4.58 o 
  -8  -7   6       11.24        3.09      2.77 o 
  -7  -7   6       46.97       29.46      2.98 o 
  -6  -7   6        1.59        1.76      2.96 o 
  -5  -7   6     1681.52     1498.73     19.93 o 
  -4  -7   6      222.64      222.76      8.10 o 
  -3  -7   6      299.94      313.57      8.80 o 
  -2  -7   6       19.59       41.37      4.27 o 
  -1  -7   6      668.08      670.32     11.35 o 
   0  -7   6      251.22      252.63      7.37 o 
   1  -7   6     1030.13     1105.99      9.92 o 
   2  -7   6      152.91      119.18      5.72 o 
   3  -7   6      402.59      460.26     10.40 o 
   4  -7   6        5.95       16.32      4.36 o 
   5  -7   6       40.14       66.86      5.41 o 
   6  -7   6       19.18        5.77      3.11 o 
   7  -7   6      203.40      213.57      8.46 o 
   8  -7   6       11.45        1.24      2.82 o 
   9  -7   6        2.54       12.69      4.87 o 
  10  -7   6       16.19        5.01      2.75 o 
  11  -7   6        1.17        1.20      3.56 o 
 -11  -6   6       23.05       34.05      4.31 o 
 -10  -6   6      134.28      135.39      7.11 o 
  -9  -6   6        4.52       10.28      3.23 o 
  -8  -6   6      213.86      246.03      6.53 o 
  -7  -6   6     2042.13     2050.83     17.10 o 
  -6  -6   6        4.78        1.99      4.21 o 
  -5  -6   6      250.93      266.35      8.82 o 
  -4  -6   6      112.09      128.41      6.40 o 
  -3  -6   6        9.57        1.81      3.50 o 
  -2  -6   6      212.25      252.27      7.31 o 
  -1  -6   6      312.99      321.55      7.98 o 
   0  -6   6      287.47      326.12      7.17 o 
   1  -6   6       45.30       42.03      3.90 o 
   2  -6   6        5.67        2.68      3.42 o 
   3  -6   6       35.23       44.85      4.39 o 
   4  -6   6      142.75      218.63      7.85 o 
   5  -6   6        4.87        0.04      3.99 o 
   6  -6   6       34.33        9.74      4.54 o 
   7  -6   6       23.37       20.34      3.24 o 
   8  -6   6       66.53       29.39      5.34 o 
   9  -6   6        3.23       18.47      4.95 o 
  10  -6   6        0.03        1.96      2.70 o 
  11  -6   6       21.26       15.86      3.98 o 
  12  -6   6        2.10        5.35      2.54 o 
 -12  -5   6        5.51        1.41      3.06 o 
 -11  -5   6        4.49       11.10      4.26 o 
 -10  -5   6       54.34       48.52      5.77 o 
  -9  -5   6       95.67       67.22      3.50 o 
  -8  -5   6      272.76      293.48      7.72 o 
  -7  -5   6       58.19       44.19      3.02 o 
  -6  -5   6      838.22      789.67     14.56 o 
  -5  -5   6     1073.25     1027.33     15.58 o 
  -4  -5   6       83.83       75.06      5.20 o 
  -3  -5   6      182.84      172.41      6.33 o 
  -2  -5   6       11.90       40.68      4.19 o 
  -1  -5   6        6.55        5.02      2.41 o 
   0  -5   6      308.38      300.86      6.66 o 
   1  -5   6      378.77      372.97      7.78 o 
   2  -5   6       48.31       56.24      4.53 o 
   3  -5   6      173.62      122.68      6.00 o 
   4  -5   6       15.38        2.69      3.91 o 
   5  -5   6      213.94      347.37      9.62 o 
   6  -5   6       14.73        1.48      3.85 o 
   7  -5   6      217.46      219.41      8.98 o 
   8  -5   6      132.63      245.57      9.52 o 
   9  -5   6       40.67       12.26      3.10 o 
  10  -5   6        2.64       12.12      4.47 o 
  11  -5   6        0.71        2.44      3.57 o 
 -12  -4   6       17.27       13.15      4.01 o 
 -11  -4   6       47.14       44.23      5.53 o 
 -10  -4   6       54.54       59.22      3.38 o 
  -9  -4   6      127.20      144.97      3.78 o 
  -8  -4   6      677.58      678.13      6.97 o 
  -7  -4   6       37.42       26.70      4.59 o 
  -6  -4   6       11.09       11.89      4.33 o 
  -5  -4   6     1411.45     1303.83     16.85 o 
  -4  -4   6     2864.98     2784.85     22.63 o 
  -3  -4   6       32.63       29.73      3.81 o 
  -2  -4   6      435.37      556.62      5.89 o 
  -1  -4   6     2146.97     2192.52     15.42 o 
   0  -4   6      628.84      707.53      9.60 o 
   1  -4   6      313.45      349.57      7.43 o 
   2  -4   6      107.99      128.14      5.54 o 
   3  -4   6        2.18        2.75      3.70 o 
   4  -4   6      175.04      146.51      6.55 o 
   5  -4   6      246.48      375.56      9.73 o 
   6  -4   6        1.24        3.30      4.09 o 
   7  -4   6      302.78      362.80     10.80 o 
   8  -4   6      450.68      538.99     12.98 o 
   9  -4   6        0.05        4.80      3.92 o 
  10  -4   6        2.33        2.71      3.91 o 
  11  -4   6        1.04        8.97      3.77 o 
 -13  -3   6        6.76        5.73      3.05 o 
 -12  -3   6      156.93      182.91      7.49 o 
 -11  -3   6      108.15      103.33      4.77 o 
 -10  -3   6        1.71        1.50      2.15 o 
  -9  -3   6      449.85      416.82      5.76 o 
  -8  -3   6        1.30        3.13      4.07 o 
  -7  -3   6      299.29      328.13      9.78 o 
  -6  -3   6      146.58      167.41      6.98 o 
  -5  -3   6      174.00      208.09      7.16 o 
  -4  -3   6     1400.65     1420.00     15.69 o 
  -3  -3   6       24.28       25.49      3.81 o 
  -2  -3   6       25.86       48.25      2.18 o 
  -1  -3   6     1262.32     1244.98      8.21 o 
   0  -3   6       68.08       75.14      3.95 o 
   1  -3   6     1311.65     1385.64     13.89 o 
   2  -3   6     1275.88     1394.04     10.41 o 
   3  -3   6        9.02        8.31      2.53 o 
   4  -3   6        4.59        8.83      2.78 o 
   5  -3   6       68.85       44.35      3.68 o 
   6  -3   6      978.32     1007.89     11.46 o 
   7  -3   6      310.96      270.20      6.97 o 
   8  -3   6       14.20        6.44      3.14 o 
   9  -3   6        0.74        1.71      2.88 o 
  10  -3   6       15.17        5.35      4.11 o 
  11  -3   6        0.34        1.83      3.34 o 
 -13  -2   6        2.01        4.65      3.32 o 
 -12  -2   6       21.40       24.08      3.25 o 
 -11  -2   6       25.83       27.82      2.91 o 
 -10  -2   6        6.92        3.78      2.23 o 
  -9  -2   6        0.03        1.06      2.10 o 
  -8  -2   6        1.20        1.22      3.78 o 
  -7  -2   6      265.94      242.32      8.42 o 
  -6  -2   6        3.31        9.18      3.96 o 
  -5  -2   6      622.17      637.75     10.99 o 
  -4  -2   6     6426.34     7035.71     28.62 o 
  -3  -2   6        1.12        3.63      1.53 o 
  -2  -2   6       82.75      126.95      3.24 o 
  -1  -2   6      161.84      115.73      5.01 o 
   0  -2   6     1407.42     1228.67      8.79 o 
   1  -2   6        1.18        1.38      2.02 o 
   2  -2   6        8.38       13.23      2.49 o 
   3  -2   6       22.71       23.72      2.96 o 
   4  -2   6      443.50      544.40     52.49 o 
   5  -2   6      134.90      163.01      4.98 o 
   6  -2   6      157.17      151.94      8.13 o 
   7  -2   6       34.72       48.23      2.99 o 
   8  -2   6        5.31        2.13      2.09 o 
   9  -2   6       42.89       39.28      2.82 o 
  10  -2   6        1.22        2.41      2.47 o 
  11  -2   6        1.35        3.01      3.05 o 
 -13  -1   6        4.96        6.94      2.52 o 
 -12  -1   6       27.63       27.67      2.78 o 
 -11  -1   6       31.71       26.91      2.99 o 
 -10  -1   6      106.33       95.12      4.32 o 
  -9  -1   6       13.40        9.35      2.09 o 
  -8  -1   6        8.91        3.97      3.77 o 
  -7  -1   6       30.14       30.91      4.34 o 
  -6  -1   6      493.85      464.43      9.13 o 
  -5  -1   6     1763.07     1654.22     16.93 o 
  -4  -1   6     1902.55     1937.41     11.75 o 
  -3  -1   6      381.23      524.32      9.81 o 
  -2  -1   6        4.30        6.33      2.85 o 
  -1  -1   6       38.42       31.18      3.31 o 
   0  -1   6        8.58       18.70      1.78 o 
   1  -1   6      329.23      249.58      4.39 o 
   2  -1   6      237.58      348.25      7.51 o 
   3  -1   6      415.47      430.97      6.53 o 
   4  -1   6      509.32      502.87      7.43 o 
   5  -1   6      118.34      124.96      5.70 o 
   6  -1   6       22.69       28.40      5.40 o 
   7  -1   6        0.03        0.25      2.14 o 
   8  -1   6       32.25       38.98      2.65 o 
   9  -1   6       17.48       13.37      3.03 o 
  10  -1   6       11.64       11.14      2.57 o 
 -13   0   6        0.38        1.94      2.06 o 
 -12   0   6      181.44      196.22      5.72 o 
 -11   0   6       90.66       88.19      3.84 o 
 -10   0   6       35.68       40.45      2.73 o 
  -9   0   6      201.59      191.84      4.03 o 
  -8   0   6      104.14      110.60      6.22 o 
  -7   0   6      187.71      179.20      4.84 o 
  -6   0   6       20.85       25.85      2.72 o 
  -5   0   6     1542.31     1771.06     18.88 o 
  -4   0   6       80.16       61.57      3.35 o 
  -3   0   6       71.03       66.51      3.24 o 
  -2   0   6     1954.28     2135.28     17.63 o 
  -1   0   6        5.20        4.61      3.25 o 
   0   0   6      320.90      353.71      7.77 o 
   1   0   6      458.44      506.87      6.16 o 
   2   0   6      173.13      122.95      3.76 o 
   3   0   6       11.75        5.19      2.48 o 
   4   0   6       13.16        4.75      2.57 o 
   5   0   6       10.39       10.77      4.68 o 
   6   0   6      470.75      429.95      6.65 o 
   7   0   6       88.37       78.34      3.13 o 
   8   0   6        9.58        4.43      2.39 o 
   9   0   6       17.78       11.07      2.95 o 
  10   0   6       11.15       12.81      2.49 o 
 -14   1   6        6.36        6.65      2.09 o 
 -13   1   6        5.38        2.85      2.59 o 
 -12   1   6       22.38       15.24      2.76 o 
 -11   1   6      245.50      261.57      5.46 o 
 -10   1   6       32.04       25.76      2.83 o 
  -9   1   6       47.78       41.23      2.97 o 
  -8   1   6      290.98      274.49      8.92 o 
  -7   1   6     1751.57     1732.24     28.52 o 
  -6   1   6       75.21       71.83      3.22 o 
  -5   1   6     1474.03     1541.28     10.93 o 
  -4   1   6      584.07      565.43      6.46 o 
  -3   1   6       17.56       11.11      2.09 o 
  -2   1   6     2828.88     3135.03     22.19 o 
  -1   1   6      379.20      456.67      8.91 o 
   0   1   6      280.90      260.99      7.25 o 
   1   1   6      601.34      601.95      5.79 o 
   2   1   6      170.57      206.83      4.73 o 
   3   1   6       48.54       68.24      3.54 o 
   4   1   6       89.42       69.52      5.81 o 
   5   1   6      114.90       99.89      6.89 o 
   6   1   6      306.64      318.52      6.00 o 
   7   1   6       29.26       26.20      2.68 o 
   8   1   6        0.54        0.95      2.29 o 
   9   1   6       50.04       47.62      3.44 o 
  10   1   6        5.49        7.27      2.94 o 
 -14   2   6        5.18        5.82      2.07 o 
 -13   2   6       62.76       57.45      3.48 o 
 -12   2   6       57.61       51.26      4.02 o 
 -11   2   6        9.36        9.85      3.37 o 
 -10   2   6      737.62      691.14     10.27 o 
  -9   2   6        2.71       13.51      2.58 o 
  -8   2   6      167.41      144.58      6.99 o 
  -7   2   6        0.28        0.67      4.05 o 
  -6   2   6       96.38       53.74      4.74 o 
  -5   2   6      676.44      607.78     11.40 o 
  -4   2   6      113.69       93.22      5.19 o 
  -3   2   6     1347.97     1122.18     14.42 o 
  -2   2   6        5.74       11.80      3.51 o 
  -1   2   6      659.61      755.63     11.79 o 
   0   2   6      168.84      200.68      4.28 o 
   1   2   6     1132.03     1132.20     13.62 o 
   2   2   6       31.63       28.80      2.82 o 
   3   2   6       28.96       30.53      3.05 o 
   4   2   6      152.14      147.70      7.44 o 
   5   2   6      235.34      212.23      4.31 o 
   6   2   6        5.30        4.47      1.91 o 
   7   2   6       35.84       33.26      2.45 o 
   8   2   6       66.62       65.44      5.75 o 
   9   2   6        0.14        1.93      3.59 o 
  10   2   6        3.48        5.11      2.48 o 
 -14   3   6       41.31       43.87      2.59 o 
 -13   3   6        2.88        5.80      2.64 o 
 -12   3   6      108.36      113.33      4.74 o 
 -11   3   6       41.23       47.00      3.95 o 
 -10   3   6      215.98      196.12      6.07 o 
  -9   3   6        1.14        1.90      3.13 o 
  -8   3   6     1037.06     1093.70     17.43 o 
  -7   3   6       14.50       17.47      4.47 o 
  -6   3   6      127.95      139.95      6.71 o 
  -5   3   6      429.68      518.48     11.22 o 
  -4   3   6      187.88      227.98      7.79 o 
  -3   3   6        7.35       13.71      4.12 o 
  -2   3   6        7.66        2.68      3.61 o 
  -1   3   6      784.81      904.00     13.31 o 
   0   3   6      614.33      614.27      6.05 o 
   1   3   6     1703.56     1724.55     17.72 o 
   2   3   6       69.35       84.99      3.82 o 
   3   3   6       16.55       15.31      4.41 o 
   4   3   6       91.65       80.35      3.05 o 
   5   3   6       59.69       54.27      2.50 o 
   6   3   6      127.80      122.84      4.08 o 
   7   3   6       21.89       24.51      2.57 o 
   8   3   6        3.57        3.98      3.85 o 
   9   3   6        3.74        3.40      3.00 o 
 -14   4   6        2.63        1.11      1.87 o 
 -13   4   6       22.82       24.33      2.99 o 
 -12   4   6       18.56       26.81      3.45 o 
 -11   4   6      145.25      158.66      5.47 o 
 -10   4   6       30.83       44.86      4.88 o 
  -9   4   6      244.75      259.44      7.18 o 
  -8   4   6        1.32        5.01      4.21 o 
  -7   4   6       81.32       61.40      5.53 o 
  -6   4   6      653.72      695.00     13.44 o 
  -5   4   6       50.36       55.18      5.55 o 
  -4   4   6      276.93      284.73      8.82 o 
  -3   4   6       77.48       97.31      5.65 o 
  -2   4   6      289.17      224.67      8.96 o 
  -1   4   6      200.92      140.43      4.47 o 
   0   4   6      565.24      566.10     12.60 o 
   1   4   6      214.16      237.12      7.74 o 
   2   4   6      151.58      197.28      7.77 o 
   3   4   6       10.44        4.94      2.01 o 
   4   4   6       26.55       24.21      2.40 o 
   5   4   6        1.11        2.41      2.00 o 
   6   4   6       13.83       12.09      2.37 o 
   7   4   6        0.39        0.29      2.58 o 
   8   4   6        0.02       -1.56      3.28 o 
 -14   5   6        8.85        8.03      2.81 o 
 -13   5   6        4.52        8.12      2.46 o 
 -12   5   6      130.65      155.42      5.01 o 
 -11   5   6      143.06      134.40      5.13 o 
 -10   5   6       39.94       30.18      3.70 o 
  -9   5   6      108.02      112.24     11.72 o 
  -8   5   6       25.36       20.51      3.33 o 
  -7   5   6      101.32      103.64      7.05 o 
  -6   5   6      534.90      436.95     11.50 o 
  -5   5   6        5.56        0.61      4.30 o 
  -4   5   6        0.06        1.18      4.09 o 
  -3   5   6      206.39      198.08      5.56 o 
  -2   5   6       75.96       62.00      3.85 o 
  -1   5   6        7.86        8.18      2.81 o 
   0   5   6        0.81        2.12      2.66 o 
   1   5   6      702.47      622.05     12.35 o 
   2   5   6        2.33       -0.31      2.22 o 
   3   5   6       57.22       37.53      2.54 o 
   4   5   6       24.28       26.06      2.40 o 
   5   5   6       18.11       20.02      2.57 o 
   6   5   6       70.72       51.21      2.80 o 
   7   5   6       75.66       60.17      4.62 o 
   8   5   6        3.21        3.87      2.61 o 
 -13   6   6        2.63        4.69      2.33 o 
 -12   6   6        8.72        7.73      2.76 o 
 -11   6   6       70.66       82.70      4.33 o 
 -10   6   6       36.96       39.16      3.74 o 
  -9   6   6       53.48       48.82      4.08 o 
  -8   6   6       17.04       11.75      3.38 o 
  -7   6   6       53.36       62.84      4.11 o 
  -6   6   6        0.20        2.53      4.98 o 
  -5   6   6        4.69        1.96      4.69 o 
  -4   6   6      150.05      130.66      7.20 o 
  -3   6   6       45.92       26.50      3.47 o 
  -2   6   6      296.93      263.72      9.00 o 
  -1   6   6     1454.44     1406.25     19.31 o 
   0   6   6      140.59      144.20      7.21 o 
   1   6   6       42.13       44.52      3.13 o 
   2   6   6       81.48       65.41      3.28 o 
   3   6   6        3.75        2.61      2.41 o 
   4   6   6      169.15      146.99      5.08 o 
   5   6   6        8.15       13.39      2.32 o 
   6   6   6        1.71        4.62      2.32 o 
   7   6   6        4.40        9.59      2.67 o 
 -13   7   6        1.63        4.27      1.98 o 
 -12   7   6        4.13        3.44      2.48 o 
 -11   7   6       28.47       22.91      3.16 o 
 -10   7   6       88.97       89.11      4.44 o 
  -9   7   6      141.76      136.21      7.10 o 
  -8   7   6       18.57       22.17      3.60 o 
  -7   7   6      690.71      616.48      9.74 o 
  -6   7   6      245.27      278.79      6.87 o 
  -5   7   6        6.58        9.84      3.97 o 
  -4   7   6      365.78      321.91     11.45 o 
  -3   7   6        5.27       13.04      5.06 o 
  -2   7   6      320.21      276.85     10.08 o 
  -1   7   6      239.35      272.62      5.30 o 
   0   7   6       86.08       63.11      4.25 o 
   1   7   6      313.00      338.55      7.15 o 
   2   7   6       41.40       47.43      3.03 o 
   3   7   6       11.76       13.67      3.08 o 
   4   7   6      103.95      104.45      4.66 o 
   5   7   6       61.85       69.53      3.45 o 
   6   7   6        0.22       -0.58      2.41 o 
 -13   8   6        2.95        4.63      2.55 o 
 -12   8   6       38.25       38.38      2.66 o 
 -11   8   6       19.12       23.63      3.75 o 
 -10   8   6        4.84        4.15      2.85 o 
  -9   8   6        1.57        2.83      3.00 o 
  -8   8   6       27.17       26.66      3.51 o 
  -7   8   6       27.94       30.50      4.91 o 
  -6   8   6       52.27       41.73      3.90 o 
  -5   8   6      213.77      240.91     11.26 o 
  -4   8   6      135.66      136.54      5.63 o 
  -3   8   6       33.16       28.83      3.74 o 
  -2   8   6      214.46      196.57      8.66 o 
  -1   8   6        3.92        6.49      2.54 o 
   0   8   6       93.61       71.04      5.43 o 
   1   8   6      106.69       84.12      4.29 o 
   2   8   6      345.35      318.34      6.65 o 
   3   8   6      308.59      307.26      6.94 o 
   4   8   6       52.34       61.17      3.22 o 
   5   8   6       15.26       18.57      2.70 o 
 -12   9   6        4.94        7.89      2.99 o 
 -11   9   6       32.52       34.36      4.14 o 
 -10   9   6       39.42       52.00      3.40 o 
  -9   9   6        0.07        3.48      2.85 o 
  -8   9   6       27.75       24.20      3.30 o 
  -7   9   6       40.01       37.99      3.72 o 
  -6   9   6       20.33       13.66      3.26 o 
  -5   9   6        2.88        2.40      3.20 o 
  -4   9   6       63.64       83.01      4.62 o 
  -3   9   6        0.11        3.73      3.21 o 
  -2   9   6       10.27        4.07      3.87 o 
  -1   9   6      456.00      434.57      7.54 o 
   0   9   6        4.49        2.19      2.74 o 
   1   9   6       19.07       28.71      3.12 o 
   2   9   6        7.19        4.79      2.50 o 
   3   9   6       66.83       60.43      3.03 o 
 -11  10   6        3.87        1.52      1.85 o 
 -10  10   6        0.75       -0.30      3.19 o 
  -9  10   6      144.43      172.80      6.46 o 
  -8  10   6       16.37       19.68      3.00 o 
  -7  10   6       10.66        8.83      2.95 o 
  -6  10   6      114.64      118.54      4.70 o 
  -5  10   6       41.79       25.33      3.45 o 
  -4  10   6       20.06       13.89      3.28 o 
  -3  10   6       40.28       47.49      2.92 o 
  -2  10   6       43.76       55.48      3.67 o 
  -1  10   6       18.52       16.55      2.98 o 
   0  10   6       22.53       28.37      5.14 o 
   1  10   6        7.12        8.01      2.31 o 
   2  10   6        3.68        2.96      2.52 o 
 -10  11   6        1.17       -0.10      2.58 o 
  -9  11   6       20.25       19.78      3.40 o 
  -8  11   6       61.95       79.03      4.96 o 
  -7  11   6       15.50       25.86      2.84 o 
  -6  11   6       11.26       11.52      2.70 o 
  -5  11   6       72.08       53.49      3.17 o 
  -4  11   6       43.99       63.38      2.80 o 
  -3  11   6       19.92       25.60      2.34 o 
  -2  11   6       27.77       28.33      2.75 o 
  -1  11   6       86.68      105.51      4.49 o 
   0  11   6        6.09        8.82      2.11 o 
   1  11   6       43.39       47.94      3.52 o 
  -7  12   6        0.77        0.86      1.63 o 
  -6  12   6        5.25        3.99      1.82 o 
  -5  12   6        2.51        0.95      1.50 o 
  -4  12   6       14.20        8.79      1.54 o 
  -3  12   6       42.10       64.16      2.60 o 
  -2  12   6       19.08       25.28      3.08 o 
  -1 -15   7       23.61       42.26      3.28 o 
   0 -15   7        2.56        1.08      1.97 o 
   1 -15   7        8.47        5.37      3.22 o 
   2 -15   7        0.39        4.86      3.23 o 
   3 -15   7       12.20        4.25      3.16 o 
   4 -15   7        9.87        1.34      2.68 o 
   5 -15   7        1.15        1.65      2.29 o 
  -3 -14   7        1.41        0.66      2.54 o 
  -2 -14   7        3.61        6.40      2.32 o 
  -1 -14   7        8.94        0.36      3.66 o 
   0 -14   7        4.11       12.98      4.26 o 
   1 -14   7        0.92        3.83      4.26 o 
   2 -14   7       12.90        7.51      4.08 o 
   3 -14   7       13.91       24.28      4.41 o 
   4 -14   7        0.74        1.00      2.39 o 
   5 -14   7        0.64        2.10      2.21 o 
   6 -14   7        2.23       15.23      3.43 o 
   7 -14   7        5.36        4.50      3.02 o 
  -5 -13   7       41.90       35.30      3.23 o 
  -4 -13   7        2.50        4.15      3.27 o 
  -3 -13   7        6.93        4.52      2.45 o 
  -2 -13   7       77.29       85.79      5.69 o 
  -1 -13   7       43.44       45.04      5.35 o 
   0 -13   7      118.41      109.85      6.80 o 
   1 -13   7       10.16        7.47      4.70 o 
   2 -13   7        3.47       13.87      4.75 o 
   3 -13   7        0.17        5.29      2.88 o 
   4 -13   7       22.39       24.73      3.19 o 
   5 -13   7       12.16       29.56      3.11 o 
   6 -13   7      104.17      156.59      6.79 o 
   7 -13   7       60.39       72.22      5.11 o 
   8 -13   7        0.70        9.01      2.35 o 
  -6 -12   7       23.52       19.04      3.33 o 
  -5 -12   7        0.99       -0.96      3.39 o 
  -4 -12   7       53.85       59.05      5.13 o 
  -3 -12   7        4.46        8.94      3.00 o 
  -2 -12   7      314.65      279.55      9.43 o 
  -1 -12   7        0.33        1.24      4.53 o 
   0 -12   7       12.22       18.42      5.14 o 
   1 -12   7       10.18       18.84      5.27 o 
   2 -12   7        7.32        5.95      5.06 o 
   3 -12   7       11.03        7.42      3.13 o 
   4 -12   7        4.12        8.40      3.06 o 
   5 -12   7       26.59       11.93      3.08 o 
   6 -12   7       24.59       13.00      4.56 o 
   7 -12   7       16.27       13.67      4.31 o 
   8 -12   7        1.45        2.76      2.55 o 
   9 -12   7       14.52       15.81      1.80 o 
  -7 -11   7       26.24       26.71      3.73 o 
  -6 -11   7        0.19        2.46      3.55 o 
  -5 -11   7        0.59        0.33      4.01 o 
  -4 -11   7       14.77       25.25      4.83 o 
  -3 -11   7       44.99       41.69      4.04 o 
  -2 -11   7       11.05        9.31      3.41 o 
  -1 -11   7       11.37       12.44      3.60 o 
   0 -11   7       76.73       69.12      4.69 o 
   1 -11   7       59.21       84.89      6.62 o 
   2 -11   7       52.68       29.39      3.53 o 
   3 -11   7       30.61       38.97      3.73 o 
   4 -11   7        0.08        1.15      2.98 o 
   5 -11   7       33.71       55.01      3.92 o 
   6 -11   7       34.98       53.03      5.74 o 
   7 -11   7        0.05        3.59      4.26 o 
   8 -11   7        2.16        2.59      2.74 o 
   9 -11   7        0.54        1.04      2.26 o 
  10 -11   7        1.03        0.52      2.78 o 
  -9 -10   7        2.45        2.69      2.45 o 
  -8 -10   7        9.67       14.78      3.58 o 
  -7 -10   7       15.60        9.12      3.87 o 
  -6 -10   7        1.47        0.74      3.97 o 
  -5 -10   7        0.56        0.63      4.08 o 
  -4 -10   7       50.34       40.85      5.85 o 
  -3 -10   7       16.19       11.76      3.46 o 
  -2 -10   7       18.66       18.54      3.65 o 
  -1 -10   7      469.22      459.22      8.77 o 
   0 -10   7        4.29        6.21      3.38 o 
   1 -10   7       19.39        7.14      3.41 o 
   2 -10   7       54.21       88.77      4.54 o 
   3 -10   7       12.43       30.67      3.68 o 
   4 -10   7      131.60      117.46      4.96 o 
   5 -10   7       13.81       34.39      5.33 o 
   6 -10   7        8.55        6.34      4.57 o 
   7 -10   7       50.12       35.45      5.08 o 
   8 -10   7       20.86       41.20      3.48 o 
   9 -10   7        6.89        7.81      2.07 o 
  10 -10   7        0.11        2.65      3.12 o 
  -9  -9   7      123.24      132.92      5.77 o 
  -8  -9   7        5.55        5.80      3.90 o 
  -7  -9   7       26.71       37.81      5.18 o 
  -6  -9   7        0.79        1.76      3.17 o 
  -5  -9   7       41.11       49.47      4.18 o 
  -4  -9   7      767.15      773.73     16.24 o 
  -3  -9   7      240.22      242.82      6.61 o 
  -2  -9   7      105.00       77.38      4.51 o 
  -1  -9   7      434.89      436.86     11.98 o 
   0  -9   7       39.88       37.20      5.38 o 
   1  -9   7        1.71        5.93      4.34 o 
   3  -9   7      167.29      112.48      6.39 o 
   4  -9   7       22.73       22.69      3.43 o 
   5  -9   7        6.53        8.71      4.31 o 
   6  -9   7        1.14        4.16      4.41 o 
   7  -9   7        6.03        1.35      3.82 o 
   8  -9   7        2.64        2.16      2.85 o 
   9  -9   7       10.68       13.05      2.75 o 
  10  -9   7        0.39        1.07      2.30 o 
  11  -9   7        6.05        3.66      2.56 o 
 -10  -8   7        2.96        8.43      3.47 o 
  -9  -8   7       21.66       19.87      4.31 o 
  -8  -8   7      148.37      132.84      7.19 o 
  -7  -8   7       11.73        4.77      3.05 o 
  -6  -8   7        0.35       -0.30      3.04 o 
  -5  -8   7      275.08      254.32      9.67 o 
  -4  -8   7       48.73       47.11      5.46 o 
  -3  -8   7        0.13        3.68      3.98 o 
  -2  -8   7        0.87        3.98      3.75 o 
  -1  -8   7        9.88       11.06      3.86 o 
   0  -8   7      149.93      130.96      4.62 o 
   2  -8   7       81.77       96.87      5.78 o 
   3  -8   7      303.14      328.21      9.43 o 
   4  -8   7       24.97       44.02      5.41 o 
   5  -8   7        0.29        4.49      3.84 o 
   6  -8   7        1.74        4.18      4.28 o 
   7  -8   7        2.13        8.58      3.14 o 
   8  -8   7        0.44        0.90      2.86 o 
   9  -8   7        4.13        4.67      4.27 o 
  10  -8   7        0.55        1.37      2.43 o 
  11  -8   7        0.17        2.15      2.81 o 
 -11  -7   7        0.31        0.35      3.04 o 
 -10  -7   7        7.32        4.80      3.89 o 
  -9  -7   7       20.03       34.25      3.31 o 
  -8  -7   7        8.96       16.62      3.71 o 
  -7  -7   7      346.15      360.47      7.69 o 
  -6  -7   7      110.27      117.65      5.21 o 
  -5  -7   7      166.52      142.71      7.40 o 
  -4  -7   7      446.68      470.67     11.39 o 
  -3  -7   7      361.62      382.20      9.94 o 
  -2  -7   7      126.00      125.63      6.25 o 
  -1  -7   7        3.81        3.28      3.46 o 
   0  -7   7        9.13       20.14      4.20 o 
   1  -7   7       15.21        6.04      3.67 o 
   2  -7   7      153.60      263.04      8.19 o 
   3  -7   7       31.27       38.81      4.98 o 
   4  -7   7        1.10        0.55      4.28 o 
   5  -7   7        1.87        3.62      4.41 o 
   6  -7   7        3.27       -1.11      4.26 o 
   7  -7   7       22.15       12.43      3.24 o 
   8  -7   7        2.64        5.03      2.93 o 
   9  -7   7        0.33        3.41      4.18 o 
  10  -7   7       21.56       16.04      3.40 o 
  11  -7   7       16.93       14.22      3.19 o 
 -11  -6   7       46.43       51.45      4.74 o 
 -10  -6   7       60.20       43.10      5.19 o 
  -9  -6   7      188.26      154.71      5.38 o 
  -8  -6   7       63.41       73.12      4.41 o 
  -7  -6   7      306.23      263.95      6.81 o 
  -6  -6   7      238.35      208.15      5.52 o 
  -5  -6   7       14.26       15.93      4.47 o 
  -4  -6   7     1068.99     1019.45     15.68 o 
  -3  -6   7      105.98      109.39      5.85 o 
  -2  -6   7        5.04        4.86      3.42 o 
  -1  -6   7      171.00      176.14      6.67 o 
   0  -6   7      123.21      143.77      5.48 o 
   1  -6   7       40.48       49.14      4.23 o 
   2  -6   7      380.08      389.97      9.30 o 
   3  -6   7        1.79        2.74      3.89 o 
   4  -6   7      237.50      307.99      9.39 o 
   5  -6   7        3.15       -0.57      4.25 o 
   6  -6   7      482.94      347.90      7.18 o 
   7  -6   7       54.89       53.04      3.83 o 
   8  -6   7       20.81       12.30      4.51 o 
   9  -6   7       89.88       71.57      6.00 o 
  10  -6   7       36.02       34.53      5.21 o 
  11  -6   7       10.43        9.32      3.12 o 
 -12  -5   7       22.79       27.58      3.75 o 
 -11  -5   7       24.89       35.69      4.83 o 
 -10  -5   7       69.86       49.28      3.94 o 
  -9  -5   7        1.27        0.97      2.43 o 
  -8  -5   7       61.92       73.55      3.55 o 
  -7  -5   7       10.43       15.65      3.22 o 
  -6  -5   7       53.96       48.92      5.40 o 
  -5  -5   7        1.66        1.59      3.70 o 
  -4  -5   7      422.27      393.49      9.78 o 
  -3  -5   7      838.43      865.20     13.34 o 
  -2  -5   7       14.97       22.41      4.01 o 
  -1  -5   7       16.30       23.75      3.09 o 
   0  -5   7      205.76      238.99      6.65 o 
   1  -5   7     1409.88     1387.80     15.42 o 
   2  -5   7      160.50      182.25      6.60 o 
   3  -5   7      167.80      224.65      7.78 o 
   4  -5   7      199.98      153.49      7.15 o 
   5  -5   7      167.93      101.45      6.42 o 
   6  -5   7      111.59      184.37      7.64 o 
   7  -5   7        7.44        7.14      4.54 o 
   8  -5   7       49.60       63.42      5.91 o 
   9  -5   7        2.89       11.53      3.02 o 
  10  -5   7        4.44        5.19      2.50 o 
  11  -5   7        0.13       -1.19      2.89 o 
 -12  -4   7       58.07       55.87      4.72 o 
 -11  -4   7       64.66       76.79      5.94 o 
 -10  -4   7       53.55       32.50      2.97 o 
  -9  -4   7      127.70      152.45      4.42 o 
  -8  -4   7       47.52       28.35      2.49 o 
  -7  -4   7       34.01       34.70      4.73 o 
  -6  -4   7      334.53      405.50     10.70 o 
  -5  -4   7        5.65        7.52      3.97 o 
  -4  -4   7      608.82      516.36     10.67 o 
  -3  -4   7     2187.44     2337.36     20.92 o 
  -2  -4   7       10.32        8.88      2.14 o 
  -1  -4   7       17.46       30.84      3.39 o 
   0  -4   7       16.07       13.51      3.38 o 
   1  -4   7       50.28       38.23      4.00 o 
   2  -4   7      934.76      986.47     13.64 o 
   3  -4   7       86.57       81.48      5.41 o 
   4  -4   7        1.59        1.95      3.82 o 
   5  -4   7        6.07       45.87      4.99 o 
   6  -4   7     1620.12     1838.72     15.13 o 
   7  -4   7        0.73        1.37      4.37 o 
   8  -4   7        0.72        0.68      3.08 o 
   9  -4   7       22.85       23.03      3.24 o 
  10  -4   7        0.21        5.08      3.68 o 
  11  -4   7        7.68        4.16      2.83 o 
 -13  -3   7        9.07        8.99      3.00 o 
 -12  -3   7        0.98        0.23      3.79 o 
 -11  -3   7      136.65      130.20      5.04 o 
 -10  -3   7       82.35       58.41      2.91 o 
  -9  -3   7      129.62      129.63      3.60 o 
  -8  -3   7      134.37      149.29      3.63 o 
  -7  -3   7        9.27        2.69      3.67 o 
  -6  -3   7      305.87      345.36      9.60 o 
  -5  -3   7      151.64      143.48      6.29 o 
  -4  -3   7      518.37      567.24     10.68 o 
  -3  -3   7     5181.90     5639.13     31.13 o 
  -2  -3   7      563.98      707.54      6.84 o 
  -1  -3   7        3.43        2.09      1.97 o 
   0  -3   7      306.55      314.06      7.45 o 
   1  -3   7        7.72       10.23      3.66 o 
   2  -3   7      447.37      427.40      6.53 o 
   3  -3   7       88.30       74.35      3.85 o 
   4  -3   7       14.07      113.66     65.62 o 
   5  -3   7       45.04       15.31      3.23 o 
   6  -3   7      468.33      395.23     26.44 o 
   7  -3   7       72.74       65.16      4.00 o 
   8  -3   7       56.93       58.82      3.30 o 
   9  -3   7       30.61       43.25      4.71 o 
  10  -3   7        8.47        7.53      3.69 o 
 -13  -2   7        2.47        3.85      3.11 o 
 -12  -2   7        5.73        8.31      2.88 o 
 -11  -2   7       38.25       25.28      2.50 o 
 -10  -2   7      267.82      213.59      5.92 o 
  -9  -2   7       74.32       43.62      2.59 o 
  -8  -2   7       11.75       10.02      4.34 o 
  -7  -2   7      168.62      166.17      7.24 o 
  -6  -2   7      318.68      269.81      8.30 o 
  -5  -2   7        7.12       17.34      3.74 o 
  -4  -2   7     1700.13     1732.08     18.87 o 
  -3  -2   7       28.88       27.56      2.01 o 
  -2  -2   7       49.50       58.95      2.71 o 
  -1  -2   7     1055.45      927.59     12.64 o 
   0  -2   7      601.48      602.98     14.56 o 
   1  -2   7      407.79      428.88     15.57 o 
   2  -2   7      554.59      458.15      6.68 o 
   3  -2   7      436.88      333.36      6.27 o 
   4  -2   7       20.67       14.20      3.02 o 
   5  -2   7      604.07      657.46      9.28 o 
   6  -2   7       41.25       50.21      4.59 o 
   7  -2   7       41.27       46.90      3.20 o 
   8  -2   7       25.58       19.76      2.64 o 
   9  -2   7        1.02        0.08      2.10 o 
  10  -2   7        0.12        0.92      2.10 o 
 -13  -1   7        0.27        1.56      2.31 o 
 -12  -1   7       53.70       44.24      2.86 o 
 -11  -1   7       21.31       30.08      2.57 o 
 -10  -1   7       73.07       79.18      3.08 o 
  -9  -1   7      101.41      126.01      4.05 o 
  -8  -1   7       41.50       45.76      5.24 o 
  -7  -1   7      176.89      191.54      7.35 o 
  -6  -1   7      203.73      252.39      6.10 o 
  -5  -1   7       51.36       29.01      2.76 o 
  -4  -1   7     1619.45     1550.21     42.08 o 
  -3  -1   7      915.83      995.06     13.27 o 
  -2  -1   7      631.31      600.58     10.06 o 
  -1  -1   7      588.92      615.44     10.07 o 
   0  -1   7       50.11       35.04      2.68 o 
   1  -1   7        2.29        1.43      2.09 o 
   2  -1   7     1539.08     1573.78     29.08 o 
   3  -1   7       15.41        7.92      3.54 o 
   4  -1   7        2.81        8.94      2.89 o 
   5  -1   7        3.05        3.07      2.89 o 
   6  -1   7      119.51      152.91      4.58 o 
   7  -1   7       42.88       56.00      3.38 o 
   8  -1   7       12.84       14.39      2.51 o 
   9  -1   7        0.25        1.20      2.02 o 
  10  -1   7        0.05        2.58      1.96 o 
 -13   0   7        0.29        0.78      1.93 o 
 -12   0   7       20.71       17.11      2.54 o 
 -11   0   7      230.53      183.20      5.77 o 
 -10   0   7        0.67        2.88      2.44 o 
  -9   0   7       34.08       21.29      2.68 o 
  -8   0   7      329.85      346.81      9.57 o 
  -7   0   7       52.70       39.13      3.20 o 
  -6   0   7      760.15      733.26      8.70 o 
  -5   0   7       43.59       42.68      2.94 o 
  -4   0   7      426.37      429.77      6.24 o 
  -3   0   7      576.81      572.50      6.95 o 
  -2   0   7      273.30      277.92      7.55 o 
  -1   0   7      658.26      621.31     10.72 o 
   0   0   7        7.23        8.17      2.31 o 
   1   0   7      407.55      430.00      6.20 o 
   2   0   7        4.44        5.17      2.47 o 
   3   0   7       12.38       10.78      3.03 o 
   4   0   7      114.85       85.89      4.19 o 
   5   0   7        6.39        5.02      3.46 o 
   6   0   7        7.19        5.28      2.64 o 
   7   0   7      127.76      137.86      4.34 o 
   8   0   7        0.01       -0.65      2.95 o 
   9   0   7        5.43        4.74      3.57 o 
  10   0   7       17.65       18.38      2.93 o 
 -14   1   7        6.39        8.24      2.92 o 
 -13   1   7       17.97       20.16      2.80 o 
 -12   1   7       15.23       14.16      3.71 o 
 -11   1   7       98.33      100.07      4.80 o 
 -10   1   7      222.25      196.28      4.85 o 
  -9   1   7       32.14       15.93      2.66 o 
  -8   1   7       34.24       44.54      5.14 o 
  -7   1   7       34.34       51.00      5.30 o 
  -6   1   7      577.37      500.86     11.14 o 
  -5   1   7        1.08        1.91      3.82 o 
  -4   1   7     1272.89     1403.01     31.49 o 
  -3   1   7      622.84      616.99      8.69 o 
  -2   1   7       26.66       18.99      4.03 o 
  -1   1   7      980.36     1017.50     14.20 o 
   0   1   7       18.27       17.87      4.12 o 
   1   1   7      552.15      611.08      9.78 o 
   2   1   7       50.26       46.56      3.33 o 
   3   1   7      146.98      138.61      7.06 o 
   4   1   7        9.09       12.31      4.54 o 
   5   1   7       14.85       18.55      3.42 o 
   6   1   7        1.64        2.61      2.55 o 
   7   1   7      121.93      117.96      4.97 o 
   8   1   7        6.28        1.60      4.14 o 
   9   1   7        0.04        2.57      3.30 o 
 -14   2   7       22.90       22.39      2.20 o 
 -13   2   7        6.41        6.34      2.49 o 
 -12   2   7      119.75      121.94      4.77 o 
 -11   2   7      223.46      219.75      6.23 o 
 -10   2   7      135.03      120.19      5.01 o 
  -9   2   7      667.42      665.21      9.77 o 
  -8   2   7       18.45       21.03      4.85 o 
  -7   2   7        1.02        1.17      4.03 o 
  -6   2   7       62.48       69.16      5.50 o 
  -5   2   7     1116.89     1078.08     15.88 o 
  -4   2   7      549.88      554.20     11.34 o 
  -3   2   7      204.33      219.48      7.63 o 
  -2   2   7      416.09      524.46     10.90 o 
  -1   2   7      611.38      634.99     11.81 o 
   0   2   7        3.19        3.46      3.86 o 
   1   2   7        5.74        8.63      2.58 o 
   2   2   7        3.12        4.58      2.62 o 
   3   2   7      149.16      129.97      6.89 o 
   4   2   7      194.12      192.50      4.73 o 
   5   2   7       63.66       70.26      3.06 o 
   6   2   7      101.73      106.88      3.34 o 
   7   2   7        2.93        5.90      4.46 o 
   8   2   7       21.96       20.77      4.19 o 
   9   2   7        3.51        3.16      2.89 o 
 -14   3   7       23.39       29.41      2.23 o 
 -13   3   7       33.44       39.78      3.05 o 
 -12   3   7      131.02      139.84      4.90 o 
 -11   3   7       82.79       74.69      4.33 o 
 -10   3   7       36.73       41.41      4.45 o 
  -9   3   7      447.24      448.92      8.30 o 
  -8   3   7      365.20      368.75      7.61 o 
  -7   3   7      818.93      765.64     14.84 o 
  -6   3   7     1808.24     1784.88     21.39 o 
  -5   3   7       49.75       67.59      5.95 o 
  -4   3   7      649.78      641.00     12.61 o 
  -3   3   7      139.43      179.93      7.35 o 
  -2   3   7       22.52       10.26      4.15 o 
  -1   3   7     1310.01     1203.75     16.49 o 
   0   3   7        4.81        4.86      4.01 o 
   1   3   7      178.00      163.79      6.82 o 
   2   3   7      321.90      279.12     13.64 o 
   3   3   7        4.00        6.95      2.40 o 
   4   3   7      112.08      101.15      3.31 o 
   5   3   7       55.03       58.57      2.88 o 
   6   3   7        8.47        8.94      2.93 o 
   7   3   7       17.89       28.22      4.58 o 
   8   3   7        2.28        2.49      3.37 o 
 -14   4   7        1.70        3.24      1.76 o 
 -13   4   7        0.85        0.49      2.33 o 
 -12   4   7        1.69        2.27      2.77 o 
 -11   4   7        4.22        4.59      3.01 o 
 -10   4   7       97.58       89.60      4.68 o 
  -9   4   7      137.71      124.40      5.09 o 
  -8   4   7      415.50      354.48      7.44 o 
  -7   4   7       10.42        5.72      4.76 o 
  -6   4   7      740.98      687.38     14.27 o 
  -5   4   7        4.98        7.33      4.27 o 
  -4   4   7       25.21       18.20      4.36 o 
  -3   4   7      163.96      154.24      7.29 o 
  -2   4   7       77.81       66.70      5.65 o 
  -1   4   7      345.96      289.51      8.98 o 
   0   4   7       11.18        5.65      3.86 o 
   1   4   7      117.69      109.90      6.07 o 
   2   4   7      150.83      164.58      8.27 o 
   3   4   7       66.10       65.61      4.26 o 
   4   4   7        0.81        3.25      2.43 o 
   5   4   7        3.83        1.83      2.75 o 
   6   4   7        0.67        2.30      2.66 o 
   7   4   7        0.59        1.43      3.43 o 
   8   4   7       18.52       12.80      2.82 o 
 -13   5   7        4.35        3.05      2.25 o 
 -12   5   7        9.76       15.85      2.89 o 
 -11   5   7       41.68       47.18      3.76 o 
 -10   5   7       35.33       37.41      3.68 o 
  -9   5   7        0.38        3.60      3.14 o 
  -8   5   7      717.59      700.03     10.22 o 
  -7   5   7      100.87       77.66      7.15 o 
  -6   5   7      186.01      182.97      8.31 o 
  -5   5   7     1267.60     1235.21     18.63 o 
  -4   5   7        1.17       -1.64      4.44 o 
  -3   5   7      111.35      119.05      6.98 o 
  -2   5   7       50.76       63.41      5.65 o 
  -1   5   7        7.32        1.09      3.89 o 
   0   5   7      409.84      414.51     11.21 o 
   1   5   7      380.75      394.40     11.12 o 
   2   5   7       25.98       18.47      3.38 o 
   3   5   7      112.71      128.43      4.07 o 
   4   5   7      229.54      207.30      8.36 o 
   5   5   7       29.51       40.30      3.36 o 
   6   5   7        9.19        1.68      2.39 o 
   7   5   7        3.28        1.47      2.67 o 
 -13   6   7       56.21       64.23      2.90 o 
 -12   6   7        0.70        1.88      2.53 o 
 -11   6   7       20.61       15.97      3.04 o 
 -10   6   7       33.25       41.99      3.72 o 
  -9   6   7       46.70       35.69      3.80 o 
  -8   6   7      383.39      386.81      7.90 o 
  -7   6   7        3.82        1.37      3.14 o 
  -6   6   7      174.59      154.88      7.79 o 
  -5   6   7       23.51       26.56      4.90 o 
  -4   6   7       80.32       77.71      4.66 o 
  -3   6   7       67.21       60.21      5.94 o 
  -2   6   7      113.95       97.97      6.34 o 
  -1   6   7        1.05        1.37      4.64 o 
   0   6   7      469.00      457.41     12.11 o 
   1   6   7       81.56       86.69      6.70 o 
   2   6   7       38.06       26.64      5.39 o 
   3   6   7        3.01        3.49      4.45 o 
   4   6   7        4.03        9.05      2.67 o 
   5   6   7        5.79        6.12      2.48 o 
   6   6   7       28.78       34.49      3.07 o 
 -13   7   7       19.31       16.51      2.90 o 
 -12   7   7       14.94       23.05      2.67 o 
 -11   7   7        4.10        7.56      2.67 o 
 -10   7   7       11.91       10.93      3.09 o 
  -9   7   7      140.40      141.26      5.21 o 
  -8   7   7       95.77       94.18      6.21 o 
  -7   7   7      148.49      139.73      5.29 o 
  -6   7   7      143.30      118.70      5.09 o 
  -5   7   7      239.87      260.76      9.94 o 
  -4   7   7        4.83        4.43      5.16 o 
  -3   7   7      163.05      127.71      7.55 o 
  -2   7   7       43.28       47.99      5.31 o 
  -1   7   7      111.32       88.57      6.15 o 
   0   7   7       16.17        5.56      4.61 o 
   1   7   7       21.90       15.29      4.81 o 
   2   7   7       10.39        5.22      2.73 o 
   3   7   7        9.21       12.87      2.92 o 
   4   7   7       12.29       21.36      2.64 o 
 -12   8   7        0.81        1.16      1.91 o 
 -11   8   7       20.91       13.87      2.60 o 
 -10   8   7        8.16        9.87      3.46 o 
  -9   8   7       94.70       96.23      4.46 o 
  -8   8   7       43.71       42.66      3.72 o 
  -7   8   7      125.76      129.90      5.08 o 
  -6   8   7      270.33      244.81      6.44 o 
  -5   8   7      268.65      213.39      8.95 o 
  -4   8   7       52.10       64.68      6.49 o 
  -3   8   7        3.80        4.29      5.17 o 
  -2   8   7      131.32      128.46      6.68 o 
  -1   8   7        2.21        4.60      3.96 o 
   0   8   7       40.71       36.15      3.99 o 
   1   8   7       93.05      109.33      4.18 o 
   2   8   7       53.42       61.93      4.66 o 
   3   8   7       34.90       42.36      2.81 o 
 -11   9   7        4.47        1.47      1.95 o 
 -10   9   7       21.64       25.49      2.70 o 
  -9   9   7       18.87       23.02      2.94 o 
  -8   9   7       24.84       22.14      3.07 o 
  -7   9   7       76.48       64.29      3.93 o 
  -6   9   7       68.59       59.70      4.67 o 
  -5   9   7       20.28       15.13      4.91 o 
  -4   9   7       15.48       20.16      5.27 o 
  -3   9   7       55.26       74.52      6.31 o 
  -2   9   7        4.90        4.09      2.78 o 
  -1   9   7        7.48       13.85      2.32 o 
   0   9   7      198.34      217.50     13.96 o 
   1   9   7       11.97        8.65      3.14 o 
   2   9   7        0.17        1.02      3.24 o 
 -10  10   7        4.53        3.42      1.84 o 
  -9  10   7        6.46        6.21      2.22 o 
  -8  10   7      141.72      164.16      4.46 o 
  -7  10   7       14.48       18.80      2.85 o 
  -6  10   7       19.90       21.90      2.97 o 
  -5  10   7       35.16       32.59      4.97 o 
  -4  10   7        0.91        1.55      4.25 o 
  -3  10   7       20.64       23.26      2.99 o 
  -2  10   7       99.28      116.02      8.16 o 
  -1  10   7       73.94       78.75      4.40 o 
   0  10   7       15.17       17.73      2.51 o 
   1  10   7       99.22      106.16      4.84 o 
  -8  11   7        1.44        1.43      1.79 o 
  -7  11   7       79.69       88.47      5.30 o 
  -6  11   7        0.49        0.78      3.29 o 
  -5  11   7        0.13       -1.06      3.28 o 
  -4  11   7       23.78       16.10      3.86 o 
  -3  11   7       30.80       44.06      4.19 o 
  -2  11   7        5.31        9.53      3.51 o 
  -1  11   7        5.50        4.24      2.95 o 
   0 -15   8        7.00       13.79      2.12 o 
   1 -15   8        4.53        5.24      3.04 o 
   2 -15   8        7.94        7.61      3.23 o 
   3 -15   8        0.08        0.79      2.97 o 
  -3 -14   8        0.28        1.77      2.63 o 
  -2 -14   8        0.16        0.49      2.06 o 
  -1 -14   8        2.75        2.19      3.62 o 
   0 -14   8       11.71        7.76      4.04 o 
   1 -14   8       15.33       30.38      4.63 o 
   2 -14   8        6.59        6.97      4.08 o 
   3 -14   8        1.81        5.96      3.86 o 
   4 -14   8        4.58        7.88      2.38 o 
   5 -14   8        8.46       14.43      3.29 o 
   6 -14   8        8.29       14.20      3.16 o 
   7 -14   8        0.04        1.70      2.42 o 
  -5 -13   8        1.30        2.74      2.68 o 
  -4 -13   8        5.64       10.41      3.48 o 
  -3 -13   8        0.60        1.68      2.33 o 
  -2 -13   8      104.76       86.97      5.65 o 
  -1 -13   8       26.53       40.13      5.06 o 
   0 -13   8        0.39        3.04      4.55 o 
   1 -13   8       58.20       65.04      6.17 o 
   2 -13   8       33.41       42.66      5.61 o 
   3 -13   8        0.01       -0.30      2.72 o 
   4 -13   8        5.54        4.13      2.73 o 
   5 -13   8       11.40        8.03      2.60 o 
   6 -13   8        8.24        5.22      3.60 o 
   7 -13   8        4.34        3.76      2.23 o 
   8 -13   8        1.31        3.20      1.85 o 
  -6 -12   8       42.71       44.65      3.92 o 
  -5 -12   8        1.45        3.90      3.42 o 
  -4 -12   8        5.38        6.24      3.86 o 
  -3 -12   8       92.65      104.68      6.08 o 
  -2 -12   8       13.76       11.06      4.53 o 
  -1 -12   8       13.64       24.07      5.01 o 
   0 -12   8        2.18        4.35      4.58 o 
   1 -12   8       13.09       16.47      5.05 o 
   2 -12   8        0.61        2.09      2.92 o 
   3 -12   8       54.66       38.99      3.69 o 
   4 -12   8       30.30       26.42      3.37 o 
   5 -12   8        9.62       18.08      3.15 o 
   6 -12   8        0.42        4.04      3.98 o 
   7 -12   8       20.68       35.25      4.38 o 
   8 -12   8        0.79        7.52      2.32 o 
  -7 -11   8        9.40       15.67      3.59 o 
  -6 -11   8       12.31       12.26      3.96 o 
  -5 -11   8        4.16       12.56      4.25 o 
  -4 -11   8        0.02        1.43      4.08 o 
  -3 -11   8       11.85       14.75      4.50 o 
  -2 -11   8       98.28      100.89      4.97 o 
  -1 -11   8        0.97        3.45      3.42 o 
   0 -11   8      185.73      166.76      6.14 o 
   1 -11   8      242.43      223.67      9.20 o 
   2 -11   8       72.21      102.63      4.68 o 
   3 -11   8       22.46        7.69      3.07 o 
   4 -11   8       48.58       48.67      3.94 o 
   5 -11   8        0.97        6.30      2.97 o 
   6 -11   8        0.59       -1.89      4.18 o 
   7 -11   8        6.16       13.15      4.16 o 
   8 -11   8        4.84        3.89      2.47 o 
   9 -11   8        2.63        5.48      1.99 o 
  -9 -10   8        2.84        6.85      2.52 o 
  -8 -10   8       89.90       94.20      5.10 o 
  -7 -10   8        2.96        9.73      4.00 o 
  -6 -10   8        7.04        6.16      4.14 o 
  -5 -10   8        0.11        1.52      4.13 o 
  -4 -10   8        4.26        7.46      5.40 o 
  -3 -10   8       32.79       24.56      3.75 o 
  -2 -10   8        9.31        4.52      3.30 o 
  -1 -10   8       28.91       33.13      4.09 o 
   0 -10   8        5.09        8.43      3.38 o 
   1 -10   8      165.62      155.50      7.91 o 
   2 -10   8      218.31      147.91      5.32 o 
   3 -10   8        2.76       14.44      3.25 o 
   4 -10   8       10.46       16.00      3.55 o 
   5 -10   8        0.90        5.22      4.25 o 
   6 -10   8       22.63       34.09      5.21 o 
   7 -10   8        9.85        4.03      2.99 o 
   8 -10   8        0.01        4.11      2.64 o 
   9 -10   8        1.13        0.47      3.34 o 
  -9  -9   8        0.91        2.20      3.34 o 
  -8  -9   8       19.90       27.16      4.37 o 
  -7  -9   8        8.89        8.81      4.25 o 
  -6  -9   8        6.48       11.51      4.39 o 
  -5  -9   8        0.02        1.80      3.17 o 
  -4  -9   8       80.48       68.00      6.47 o 
  -3  -9   8     1544.60     1469.86     14.63 o 
  -2  -9   8       68.28       71.24      3.53 o 
  -1  -9   8       60.83       50.48      5.10 o 
   0  -9   8       37.73       36.51      3.63 o 
   1  -9   8        0.09        3.80      4.54 o 
   2  -9   8        0.91        1.45      3.02 o 
   3  -9   8        1.17        5.26      3.09 o 
   4  -9   8        9.24        7.90      3.14 o 
   5  -9   8        1.40        1.33      4.02 o 
   6  -9   8        0.10        3.68      4.43 o 
   7  -9   8        4.26        7.77      2.86 o 
   8  -9   8        0.24        1.43      2.20 o 
   9  -9   8        0.62        1.16      3.49 o 
  10  -9   8        0.31        3.42      1.98 o 
 -10  -8   8       37.65       42.92      4.06 o 
  -9  -8   8       16.70       16.17      2.66 o 
  -8  -8   8       27.57       29.96      3.28 o 
  -7  -8   8       33.40       39.15      3.53 o 
  -6  -8   8      155.05      170.69      5.71 o 
  -5  -8   8      520.63      581.60     11.95 o 
  -4  -8   8       74.11       94.42      6.63 o 
  -3  -8   8       92.18       99.12      6.30 o 
  -2  -8   8      181.29      169.14      7.31 o 
  -1  -8   8        0.06        1.42      3.93 o 
   0  -8   8        9.57       14.57      2.95 o 
   1  -8   8      273.09      209.40      7.86 o 
   2  -8   8       61.88       78.22      5.65 o 
   3  -8   8        4.79        4.97      4.33 o 
   4  -8   8      221.29      237.97      7.70 o 
   5  -8   8      140.94      164.43      7.75 o 
   6  -8   8       20.59       13.89      4.48 o 
   7  -8   8        0.00        0.92      2.85 o 
   8  -8   8        2.42        6.85      2.83 o 
   9  -8   8        7.93        8.83      3.82 o 
  10  -8   8        5.16       17.17      2.30 o 
 -11  -7   8        0.06        3.34      2.92 o 
 -10  -7   8       28.26       30.24      4.20 o 
  -9  -7   8        0.66        3.64      2.78 o 
  -8  -7   8       32.59       34.82      3.53 o 
  -7  -7   8       86.16       88.22      4.57 o 
  -6  -7   8       45.81       52.05      4.17 o 
  -5  -7   8      509.92      455.39     11.86 o 
  -4  -7   8     2196.90     1892.54     22.33 o 
  -3  -7   8       65.71       54.53      5.27 o 
  -2  -7   8      231.68      232.30      8.22 o 
  -1  -7   8      245.13      232.01      8.21 o 
   0  -7   8       37.55       26.95      4.50 o 
   1  -7   8       43.66       27.47      4.32 o 
   2  -7   8        6.42        1.66      3.78 o 
   3  -7   8      108.80      131.89      6.99 o 
   4  -7   8       17.19       14.22      2.98 o 
   5  -7   8       49.59       23.36      4.61 o 
   6  -7   8       34.53       63.37      5.56 o 
   7  -7   8        0.30        4.30      2.43 o 
   8  -7   8       14.76        5.93      3.89 o 
   9  -7   8        9.28        1.43      2.68 o 
  10  -7   8        0.06        4.11      2.21 o 
 -11  -6   8       19.19       22.41      3.96 o 
 -10  -6   8       56.32       50.60      3.82 o 
  -9  -6   8       35.06       33.38      3.60 o 
  -8  -6   8        8.94       11.92      3.21 o 
  -7  -6   8       38.72       41.79      3.88 o 
  -6  -6   8      553.39      565.43      9.28 o 
  -5  -6   8      209.90      161.41      7.40 o 
  -4  -6   8      292.57      260.45      8.76 o 
  -3  -6   8     1000.99      900.52     14.87 o 
  -2  -6   8        2.82        3.21      3.81 o 
  -1  -6   8       14.57       19.40      4.44 o 
   0  -6   8        2.94        3.47      3.27 o 
   1  -6   8       76.26       60.82      5.05 o 
   2  -6   8        4.21        2.30      3.62 o 
   3  -6   8      290.20      188.64      7.68 o 
   4  -6   8       85.95      131.10      7.03 o 
   5  -6   8        8.71       10.15      4.50 o 
   6  -6   8       44.20       60.25      5.55 o 
   7  -6   8       62.28      109.30      6.64 o 
   8  -6   8       34.41       21.44      4.45 o 
   9  -6   8       18.48        9.81      2.87 o 
  10  -6   8       65.72      104.39      3.41 o 
 -12  -5   8        2.92        3.92      2.94 o 
 -11  -5   8       87.60      109.19      6.02 o 
 -10  -5   8       98.59       99.22      4.87 o 
  -9  -5   8        7.30        6.23      2.46 o 
  -8  -5   8      555.01      439.47      8.55 o 
  -7  -5   8      257.95      240.92      6.45 o 
  -6  -5   8        1.80        1.90      4.22 o 
  -5  -5   8       50.65       58.48      5.13 o 
  -4  -5   8      323.14      391.92     10.21 o 
  -3  -5   8        1.36        8.31      4.17 o 
  -2  -5   8      943.89      956.59     14.69 o 
  -1  -5   8      785.67      787.12     11.47 o 
   0  -5   8       57.16       45.66      4.38 o 
   1  -5   8      138.61      117.23      5.84 o 
   2  -5   8      814.09      862.27     13.81 o 
   3  -5   8       29.54       61.03      5.55 o 
   4  -5   8        8.19        0.75      4.08 o 
   5  -5   8      401.44      343.89     10.14 o 
   6  -5   8       42.45       26.98      4.92 o 
   7  -5   8        0.44        6.31      4.48 o 
   8  -5   8       86.45       73.99      6.24 o 
   9  -5   8       11.92        5.53      2.74 o 
  10  -5   8       25.94       31.56      2.51 o 
 -12  -4   8       58.28       67.62      4.66 o 
 -11  -4   8       10.18        6.67      2.29 o 
 -10  -4   8      337.28      327.76      6.40 o 
  -9  -4   8        0.52        1.18      2.34 o 
  -8  -4   8       35.65       30.91      2.86 o 
  -7  -4   8       67.01       54.57      3.83 o 
  -6  -4   8      327.82      249.65      8.89 o 
  -5  -4   8      148.81      115.70      6.33 o 
  -4  -4   8      148.77      167.13      6.98 o 
  -3  -4   8        0.51        5.66      4.08 o 
  -2  -4   8     1684.51     1900.27     15.86 o 
  -1  -4   8        0.36        7.65      3.15 o 
   0  -4   8       51.69       53.31      4.38 o 
   1  -4   8      284.17      218.17      7.33 o 
   2  -4   8        6.18        3.63      4.15 o 
   3  -4   8      267.46      281.05      8.61 o 
   4  -4   8       68.14       44.37      4.91 o 
   5  -4   8       19.74       22.91      3.46 o 
   6  -4   8       61.18       84.29      6.30 o 
   7  -4   8        7.75        5.06      4.82 o 
   8  -4   8        0.50        5.43      4.21 o 
   9  -4   8       10.93       40.49      4.57 o 
 -12  -3   8        1.15        2.48      2.43 o 
 -11  -3   8        2.26        0.92      2.41 o 
 -10  -3   8      102.49       82.47      3.13 o 
  -9  -3   8        7.19        4.01      2.48 o 
  -8  -3   8       54.39       39.23      4.49 o 
  -7  -3   8        1.71        2.23      3.98 o 
  -6  -3   8      112.80      113.25      6.50 o 
  -5  -3   8      318.76      321.06      9.07 o 
  -4  -3   8      875.07      926.09     14.07 o 
  -3  -3   8      954.77      956.34     14.10 o 
  -2  -3   8        5.58        3.29      2.10 o 
  -1  -3   8      819.10      834.98      9.12 o 
   0  -3   8        0.02        1.12      3.22 o 
   1  -3   8      506.77      523.67     10.45 o 
   2  -3   8      272.72      261.94      8.19 o 
   3  -3   8       26.05       17.75      3.04 o 
   4  -3   8      369.15      399.69     15.58 o 
   5  -3   8      318.23      275.80     10.17 o 
   6  -3   8       17.38        6.17      4.56 o 
   7  -3   8       13.23       20.00      3.26 o 
   8  -3   8       19.56       35.37      3.37 o 
   9  -3   8        6.10       -1.46      3.40 o 
 -13  -2   8       28.48       26.62      3.19 o 
 -12  -2   8       32.30       39.78      3.20 o 
 -11  -2   8       80.03       84.67      3.07 o 
 -10  -2   8       26.90       25.51      2.46 o 
  -9  -2   8        5.51        3.49      3.03 o 
  -8  -2   8      105.38       76.89      4.27 o 
  -7  -2   8        2.56        3.84      3.86 o 
  -6  -2   8       16.34        4.89      3.67 o 
  -5  -2   8      251.81      202.10      7.18 o 
  -4  -2   8        5.37        2.78      2.27 o 
  -3  -2   8      556.98      678.76      7.61 o 
  -2  -2   8       70.62       76.10      4.76 o 
  -1  -2   8      673.40      636.63     20.52 o 
   0  -2   8       45.54       57.86      4.83 o 
   1  -2   8      466.88      511.06     10.62 o 
   2  -2   8      321.70      425.48      6.94 o 
   3  -2   8      182.64      150.20      4.82 o 
   4  -2   8       86.19       75.45      8.72 o 
   5  -2   8      162.10      167.81      8.10 o 
   6  -2   8       58.23       56.13      4.29 o 
   7  -2   8       90.73       82.73      3.74 o 
   8  -2   8       56.61       41.05      3.51 o 
   9  -2   8        2.47        4.56      2.24 o 
 -13  -1   8        4.34        4.35      3.34 o 
 -12  -1   8        0.30        4.51      2.69 o 
 -11  -1   8       35.58       22.10      2.76 o 
 -10  -1   8       12.64       18.10      2.74 o 
  -9  -1   8       13.06        5.74      2.96 o 
  -8  -1   8      166.82      140.92      4.13 o 
  -7  -1   8       30.45       42.05      4.83 o 
  -6  -1   8      347.51      330.98      6.35 o 
  -5  -1   8      133.53      175.88      4.75 o 
  -4  -1   8      147.83      113.71      6.77 o 
  -3  -1   8      215.16      337.22     25.97 o 
  -2  -1   8       36.40       33.62      2.95 o 
  -1  -1   8       62.66       62.70      3.44 o 
   0  -1   8     1147.74     1226.00     11.00 o 
   1  -1   8      496.94      500.92     10.63 o 
   2  -1   8       21.90       33.88      3.11 o 
   3  -1   8      303.14      361.23      6.91 o 
   4  -1   8       16.67        5.62      2.96 o 
   5  -1   8       30.98       34.42      4.26 o 
   6  -1   8        2.95        2.73      2.44 o 
   7  -1   8        8.37       16.75      3.40 o 
   8  -1   8        0.05        1.54      2.62 o 
   9  -1   8        1.55        3.23      2.13 o 
 -13   0   8       21.56       24.82      2.64 o 
 -12   0   8       46.46       35.52      3.34 o 
 -11   0   8       43.19       50.00      3.12 o 
 -10   0   8       58.14       44.44      4.40 o 
  -9   0   8       36.12       52.87      3.94 o 
  -8   0   8     1577.65     1367.83     18.88 o 
  -7   0   8       99.68      134.10      6.82 o 
  -6   0   8        1.22        1.10      2.69 o 
  -5   0   8     1659.77     1722.18     21.39 o 
  -4   0   8       29.44       26.83      2.82 o 
  -3   0   8       78.50       99.65      3.76 o 
  -2   0   8      390.41      372.70      9.21 o 
  -1   0   8       15.11       15.84      2.91 o 
   0   0   8       28.34       16.20      2.63 o 
   1   0   8        1.83        3.43      3.63 o 
   2   0   8      240.79      245.82      5.67 o 
   3   0   8        0.16        2.62      2.92 o 
   4   0   8        1.41       10.11      2.57 o 
   5   0   8      168.89      146.22      5.48 o 
   6   0   8        2.93        4.54      2.46 o 
   7   0   8        2.26        3.41      3.06 o 
   8   0   8       55.38       59.18      3.55 o 
   9   0   8        8.03       12.42      3.21 o 
 -14   1   8        2.07        2.35      2.49 o 
 -13   1   8       16.85       25.92      2.70 o 
 -12   1   8       61.22       82.95      4.00 o 
 -11   1   8       50.53       50.45      3.84 o 
 -10   1   8       13.83       11.02      2.58 o 
  -9   1   8       47.22       33.36      5.33 o 
  -8   1   8       75.70       43.04      3.91 o 
  -7   1   8      203.59      267.38      9.26 o 
  -6   1   8       43.15       32.44      4.75 o 
  -5   1   8      249.74      213.33      7.97 o 
  -4   1   8       36.77       30.96      4.89 o 
  -3   1   8      218.04      222.63      8.13 o 
  -2   1   8      104.70       82.64      5.56 o 
  -1   1   8        9.49       17.14      4.29 o 
   0   1   8      794.83      742.67      9.24 o 
   1   1   8      742.62      729.64     13.15 o 
   2   1   8        3.87       11.12      2.84 o 
   3   1   8        3.06        7.07      2.45 o 
   4   1   8       79.30       90.00      3.67 o 
   5   1   8        0.82        1.78      2.56 o 
   6   1   8       51.17       35.38      3.91 o 
   7   1   8        0.61        2.08      2.90 o 
   8   1   8        1.96       -0.69      3.38 o 
   9   1   8        0.82        1.41      2.57 o 
 -14   2   8       20.79       22.97      2.94 o 
 -13   2   8       41.45       43.04      4.16 o 
 -12   2   8       76.54       84.90      4.06 o 
 -11   2   8        2.25       -0.85      2.95 o 
 -10   2   8       61.19       77.21      4.35 o 
  -9   2   8        6.12        3.43      4.08 o 
  -8   2   8      162.51      213.13      8.81 o 
  -7   2   8      343.44      374.96     10.98 o 
  -6   2   8       51.72       59.84      6.05 o 
  -5   2   8      473.70      494.26     11.68 o 
  -4   2   8     1140.69     1146.44     16.91 o 
  -3   2   8        8.26        4.79      4.44 o 
  -2   2   8      106.15      106.67      6.28 o 
  -1   2   8      141.58      142.25      7.04 o 
   0   2   8      316.06      277.66      9.90 o 
   1   2   8       83.02       85.13      5.94 o 
   2   2   8       16.99       12.97      4.13 o 
   3   2   8       79.85      114.48      3.97 o 
   4   2   8       47.66       31.53      2.90 o 
   5   2   8       40.00       47.59      3.67 o 
   6   2   8        3.41        3.35      3.04 o 
   7   2   8        3.34        1.78      3.81 o 
   8   2   8       20.40       14.26      3.38 o 
 -13   3   8       17.63       19.11      2.53 o 
 -12   3   8       12.68       16.29      2.90 o 
 -11   3   8       85.78       71.23      4.16 o 
 -10   3   8       94.34       72.49      4.21 o 
  -9   3   8       30.14       14.31      3.11 o 
  -8   3   8      494.81      418.72     11.63 o 
  -7   3   8      269.59      275.51     10.22 o 
  -6   3   8      200.73      222.10      9.08 o 
  -5   3   8      350.09      361.54     10.76 o 
  -4   3   8        8.04        4.88      3.96 o 
  -3   3   8        2.24        9.40      4.71 o 
  -2   3   8        0.91       10.15      4.63 o 
  -1   3   8       47.18       71.60      5.94 o 
   0   3   8      279.13      274.99      8.87 o 
   1   3   8      270.30      247.39      9.95 o 
   2   3   8       21.78       38.17      3.64 o 
   3   3   8        1.04        0.08      2.47 o 
   4   3   8        0.01        3.33      2.16 o 
   5   3   8       94.54       88.88      4.35 o 
   6   3   8       32.59       34.41      4.12 o 
   7   3   8       10.85       11.61      3.61 o 
   8   3   8       25.83       17.98      2.75 o 
 -13   4   8       23.57       34.29      2.65 o 
 -12   4   8       22.26       24.63      3.03 o 
 -11   4   8       44.78       51.90      3.68 o 
 -10   4   8       16.69       11.73      3.05 o 
  -9   4   8        0.39        7.83      2.95 o 
  -8   4   8      594.63      687.71     14.71 o 
  -7   4   8       82.37      109.90      6.97 o 
  -6   4   8       77.75       60.09      6.69 o 
  -5   4   8      414.91      387.28     11.28 o 
  -4   4   8      221.87      218.40      8.84 o 
  -3   4   8       75.52       69.63      6.05 o 
  -2   4   8        0.82        2.43      4.40 o 
  -1   4   8       80.55       55.10      5.68 o 
   0   4   8      436.28      370.53     17.84 o 
   1   4   8      288.43      280.99      9.89 o 
   2   4   8       10.96        8.02      4.61 o 
   3   4   8       28.47       19.23      3.34 o 
   4   4   8       39.90       61.81      4.03 o 
   5   4   8       13.71        9.22      3.01 o 
   6   4   8       96.26       82.00      3.47 o 
   7   4   8        0.29       -0.31      2.70 o 
 -13   5   8        8.67        6.22      2.07 o 
 -12   5   8        3.93        6.93      3.61 o 
 -11   5   8        0.22        0.32      2.66 o 
 -10   5   8       12.00        3.26      2.82 o 
  -9   5   8       34.64       15.03      3.11 o 
  -8   5   8       65.23       89.97      6.67 o 
  -7   5   8      209.27      210.38      9.10 o 
  -6   5   8       17.51       10.60      4.98 o 
  -5   5   8       34.60       34.47      5.71 o 
  -4   5   8      747.84      684.62     15.13 o 
  -3   5   8       31.52       24.04      2.82 o 
  -2   5   8      415.45      417.67     11.19 o 
  -1   5   8       14.99       11.54      4.39 o 
   0   5   8        0.16        5.51      4.75 o 
   1   5   8      471.81      443.40     11.94 o 
   2   5   8      130.93      140.90      7.75 o 
   3   5   8       51.41       60.87      5.66 o 
   4   5   8        3.39        0.78      2.68 o 
   5   5   8       14.45       32.43      2.93 o 
   6   5   8       17.70       30.25      3.26 o 
 -13   6   8       10.33        7.54      2.73 o 
 -12   6   8       93.83       94.98      4.13 o 
 -11   6   8        4.24        1.62      2.53 o 
 -10   6   8       51.29       34.10      3.36 o 
  -9   6   8      155.57      198.77      5.72 o 
  -8   6   8       59.85       32.75      5.41 o 
  -7   6   8      306.01      326.26     10.68 o 
  -6   6   8       21.13       23.03      5.22 o 
  -5   6   8       85.79       78.45      6.83 o 
  -4   6   8      188.32      181.30      8.71 o 
  -3   6   8       35.07       33.57      3.69 o 
  -2   6   8        0.24        2.10      4.15 o 
  -1   6   8       95.39       94.61      6.69 o 
   0   6   8      101.41       94.48      6.78 o 
   1   6   8       22.82       23.81      5.02 o 
   2   6   8       29.31       23.19      4.87 o 
   3   6   8        8.56       14.23      4.74 o 
   4   6   8      106.90       98.23      5.65 o 
   5   6   8       65.03       58.55      4.02 o 
 -12   7   8        6.08        5.18      2.05 o 
 -11   7   8       49.74       58.60      3.28 o 
 -10   7   8       19.55       14.48      2.87 o 
  -9   7   8        4.32       11.78      2.95 o 
  -8   7   8       29.69       51.30      5.83 o 
  -7   7   8      121.55      115.26      7.14 o 
  -6   7   8       47.40       31.85      5.39 o 
  -5   7   8       27.38       21.22      4.93 o 
  -4   7   8       86.93       90.03      7.09 o 
  -3   7   8       22.96       29.24      3.57 o 
  -2   7   8        5.79        2.16      3.19 o 
  -1   7   8       47.18       38.89      5.16 o 
   0   7   8       71.39       60.50      5.77 o 
   1   7   8       43.83       42.01      5.18 o 
   2   7   8       23.01       22.79      4.54 o 
   3   7   8       15.13       12.87      3.98 o 
   4   7   8        3.53        6.11      3.21 o 
 -11   8   8        2.99        4.13      2.08 o 
 -10   8   8       18.15       25.28      3.34 o 
  -9   8   8        9.47       13.82      2.72 o 
  -8   8   8       94.02      109.28      4.42 o 
  -7   8   8      113.04      116.68      6.91 o 
  -6   8   8        9.98        8.88      5.04 o 
  -5   8   8       16.12       11.45      4.92 o 
  -4   8   8      206.10      178.65      8.40 o 
  -3   8   8       99.23       86.71      6.83 o 
  -2   8   8      172.60      195.05      5.68 o 
  -1   8   8        1.06        3.40      2.98 o 
   0   8   8       20.74       23.57      4.37 o 
   1   8   8      143.78      165.78      6.67 o 
   2   8   8        3.87        3.58      3.44 o 
   3   8   8        0.28        1.44      1.99 o 
 -10   9   8       11.19       14.38      3.84 o 
  -9   9   8        9.41       11.75      2.42 o 
  -8   9   8        0.49       -1.79      3.64 o 
  -7   9   8       83.67       89.03      5.84 o 
  -6   9   8       36.77       40.93      4.96 o 
  -5   9   8        0.02       -0.62      4.33 o 
  -4   9   8       22.62       19.42      4.70 o 
  -3   9   8        8.22        3.54      4.19 o 
  -2   9   8       36.71       33.60      4.91 o 
  -1   9   8        1.60        6.29      2.59 o 
   0   9   8       14.51       16.03      3.40 o 
   1   9   8       78.89       85.30      3.20 o 
  -9  10   8        3.95        5.65      2.74 o 
  -8  10   8        8.59        6.51      3.18 o 
  -7  10   8       52.15       66.51      4.61 o 
  -6  10   8       36.23       45.21      4.51 o 
  -5  10   8        7.39        9.96      3.77 o 
  -4  10   8        2.57        2.54      3.65 o 
  -3  10   8       14.64       11.21      3.98 o 
  -2  10   8       69.23       77.14      4.91 o 
  -1  10   8       74.91       87.10      4.83 o 
   0  10   8       19.74       19.47      3.20 o 
  -6  11   8       74.95       92.57      4.11 o 
  -5  11   8       19.61       28.13      3.25 o 
  -4  11   8       34.53       38.20      3.38 o 
  -3  11   8        0.69        0.98      2.58 o 
   0 -15   9        6.33        9.38      1.86 o 
   1 -15   9        3.94        7.41      2.92 o 
   2 -15   9       32.65       24.09      3.33 o 
   3 -15   9        0.90        5.18      2.57 o 
  -3 -14   9       34.51       37.36      3.30 o 
  -2 -14   9        2.30        3.44      2.06 o 
  -1 -14   9        1.40        4.74      3.29 o 
   0 -14   9       13.36       10.65      3.77 o 
   1 -14   9        6.49        4.36      3.92 o 
   2 -14   9        6.92       11.92      4.05 o 
   3 -14   9        0.39        4.47      3.38 o 
   4 -14   9       12.77        4.41      2.11 o 
   5 -14   9        1.53        2.00      2.87 o 
   6 -14   9        5.22        1.53      2.48 o 
  -5 -13   9        1.67        4.47      2.55 o 
  -4 -13   9        2.07        4.20      3.13 o 
  -3 -13   9        8.01       13.47      2.50 o 
  -2 -13   9        2.05        3.37      3.73 o 
  -1 -13   9        0.22        2.04      4.01 o 
   0 -13   9        0.77       -1.60      4.40 o 
   1 -13   9       95.09      106.56      6.67 o 
   2 -13   9       15.68        8.03      4.63 o 
   3 -13   9       47.24       71.04      3.71 o 
   4 -13   9       10.09        2.60      2.56 o 
   5 -13   9        7.81        6.01      2.42 o 
   6 -13   9        1.13        4.55      3.30 o 
   7 -13   9        1.98        5.04      2.11 o 
  -6 -12   9       58.40       68.95      4.28 o 
  -5 -12   9       11.84       15.06      3.75 o 
  -4 -12   9        4.38        6.97      3.95 o 
  -3 -12   9       20.68       23.43      4.33 o 
  -2 -12   9        0.52        3.18      4.22 o 
  -1 -12   9       13.97        8.34      4.58 o 
   0 -12   9        1.69       -0.48      4.45 o 
   1 -12   9       10.83       11.29      5.07 o 
   2 -12   9       38.06       23.23      3.21 o 
   3 -12   9        3.04       14.45      3.11 o 
   4 -12   9       15.17       27.63      3.32 o 
   5 -12   9        4.21        2.86      2.69 o 
   6 -12   9        2.53        7.09      3.90 o 
   7 -12   9        0.05        2.69      3.38 o 
   8 -12   9       11.34       17.86      3.09 o 
  -7 -11   9        0.77        0.31      3.08 o 
  -6 -11   9        0.34        1.72      3.55 o 
  -5 -11   9        0.41       -2.35      3.81 o 
  -4 -11   9        0.32        3.12      4.04 o 
  -3 -11   9       71.06       76.03      5.88 o 
  -2 -11   9      146.07      141.94      7.51 o 
  -1 -11   9      252.97      306.46     20.48 o 
   0 -11   9       39.13       27.97      5.34 o 
   1 -11   9       26.95       23.52      5.10 o 
   2 -11   9      119.06      122.21      4.96 o 
   3 -11   9       35.21       23.08      3.48 o 
   4 -11   9        7.52        2.72      2.93 o 
   5 -11   9       10.62       13.49      3.03 o 
   6 -11   9        4.72        2.16      3.99 o 
   7 -11   9       15.33       17.98      4.11 o 
   8 -11   9        2.01        8.44      3.29 o 
   9 -11   9        0.32        3.96      2.47 o 
  -8 -10   9       18.36       15.11      3.31 o 
  -7 -10   9       78.29       79.26      5.41 o 
  -6 -10   9        3.41        3.39      3.95 o 
  -5 -10   9        0.63        1.76      4.00 o 
  -4 -10   9       35.66       27.90      5.73 o 
  -3 -10   9        4.26        9.91      3.37 o 
  -2 -10   9        0.22        2.19      2.61 o 
  -1 -10   9       46.03       49.82      4.14 o 
   0 -10   9       19.07       10.30      4.62 o 
   1 -10   9        8.71        7.16      3.15 o 
   2 -10   9       64.46       72.31      5.58 o 
   3 -10   9       59.31       57.64      5.46 o 
   4 -10   9       21.24       23.49      3.44 o 
   5 -10   9        0.30        1.46      2.80 o 
   6 -10   9        0.55        2.42      4.14 o 
   7 -10   9        4.05        3.41      3.79 o 
   8 -10   9        2.34        0.36      3.30 o 
   9 -10   9        1.05        0.18      3.02 o 
  -9  -9   9        2.61        1.91      3.16 o 
  -8  -9   9        0.14       -1.15      3.57 o 
  -7  -9   9        0.08        0.72      2.53 o 
  -6  -9   9       37.35       38.05      3.53 o 
  -5  -9   9      185.40      208.50      6.59 o 
  -4  -9   9       44.97       48.02      4.12 o 
  -3  -9   9        9.10       10.20      2.73 o 
  -2  -9   9      502.63      508.50      8.97 o 
  -1  -9   9        1.33        1.96      3.04 o 
   0  -9   9        5.98        8.92      4.42 o 
   1  -9   9       25.10       30.44      3.44 o 
   2  -9   9        4.18        2.43      2.95 o 
   3  -9   9       24.38       35.71      4.15 o 
   4  -9   9       42.11       45.64      3.88 o 
   5  -9   9        0.01        1.38      4.07 o 
   6  -9   9       28.60       53.98      5.69 o 
   7  -9   9        5.63        5.27      2.89 o 
   8  -9   9        0.63        9.98      3.76 o 
   9  -9   9        6.97        3.30      3.09 o 
 -10  -8   9       47.97       47.94      3.96 o 
  -9  -8   9       18.92       13.72      2.59 o 
  -8  -8   9       29.39       17.38      3.03 o 
  -7  -8   9       16.53       16.18      3.13 o 
  -6  -8   9        0.10        0.66      2.86 o 
  -5  -8   9       73.75       52.63      4.03 o 
  -4  -8   9      218.54      171.86      8.31 o 
  -3  -8   9       23.40       25.71      3.65 o 
  -2  -8   9       90.64       80.71      9.54 o 
  -1  -8   9       19.97       18.64      4.43 o 
   0  -8   9       95.68       76.88      5.87 o 
   1  -8   9       62.23       63.55      4.16 o 
   2  -8   9       49.95       41.67      2.99 o 
   3  -8   9       61.33       45.79      3.68 o 
   4  -8   9       17.15       12.51      3.25 o 
   5  -8   9        5.18        5.05      4.23 o 
   6  -8   9       15.76       15.98      4.50 o 
   7  -8   9       14.77        6.54      4.28 o 
   8  -8   9        2.97        2.96      3.55 o 
   9  -8   9       23.44       24.10      3.92 o 
 -11  -7   9        6.91       11.95      2.76 o 
 -10  -7   9       26.74       37.25      2.94 o 
  -9  -7   9      104.03       99.88      5.15 o 
  -8  -7   9      111.43       95.03      4.50 o 
  -7  -7   9        7.12        3.03      2.92 o 
  -6  -7   9      593.23      604.25      9.74 o 
  -5  -7   9        4.41        0.29      3.02 o 
  -4  -7   9       35.67       45.97      5.89 o 
  -3  -7   9       13.11       14.23      4.86 o 
  -2  -7   9       43.42       40.48      4.94 o 
  -1  -7   9        6.09        5.88      4.34 o 
   0  -7   9       28.96       32.75      5.17 o 
   1  -7   9       43.80       41.35      4.88 o 
   2  -7   9       70.49       52.37      5.45 o 
   3  -7   9      458.49      382.79      7.56 o 
   4  -7   9        1.15        4.46      2.92 o 
   5  -7   9       28.69       24.49      4.82 o 
   6  -7   9       16.25        2.35      2.98 o 
   7  -7   9        7.98        0.44      4.03 o 
   8  -7   9        6.15        3.22      4.36 o 
   9  -7   9        4.07        3.42      3.50 o 
 -11  -6   9        2.41        2.51      3.18 o 
 -10  -6   9       13.13       13.89      2.96 o 
  -9  -6   9       86.92       94.93      4.56 o 
  -8  -6   9       81.11       62.86      4.09 o 
  -7  -6   9      158.98      184.39      5.91 o 
  -6  -6   9      111.83       89.01      4.58 o 
  -5  -6   9       63.61       42.24      5.49 o 
  -4  -6   9       42.33       20.03      4.82 o 
  -3  -6   9       25.68       19.13      4.56 o 
  -2  -6   9      442.24      339.30      9.97 o 
  -1  -6   9       49.83       59.15      5.40 o 
   0  -6   9       40.16       35.89      4.41 o 
   1  -6   9       14.35       24.78      4.49 o 
   2  -6   9        1.24        3.49      4.22 o 
   3  -6   9      141.09       85.48      6.22 o 
   4  -6   9       61.70       29.36      3.45 o 
   5  -6   9        1.01        1.62      2.96 o 
   6  -6   9        6.41        3.63      4.31 o 
   7  -6   9        5.87       41.19      5.04 o 
   8  -6   9       84.69      106.02      6.51 o 
   9  -6   9       24.49       35.04      4.14 o 
 -11  -5   9        3.19        3.70      3.48 o 
 -10  -5   9      238.79      232.59      5.99 o 
  -9  -5   9       36.11       23.91      3.47 o 
  -8  -5   9        0.22        2.05      3.02 o 
  -7  -5   9      535.45      478.78      8.62 o 
  -6  -5   9        4.81        2.29      4.33 o 
  -5  -5   9       74.30       93.37      6.17 o 
  -4  -5   9      154.44      183.02      7.77 o 
  -3  -5   9       32.93       21.70      4.53 o 
  -2  -5   9       51.87       27.62      4.42 o 
  -1  -5   9      434.68      437.18      9.52 o 
   0  -5   9      568.55      600.40     11.47 o 
   1  -5   9       52.54       53.77      4.86 o 
   2  -5   9        0.28        1.78      3.68 o 
   3  -5   9      100.60      163.57      7.71 o 
   4  -5   9        6.13       20.45      3.37 o 
   5  -5   9       21.07       23.76      5.00 o 
   6  -5   9        1.62        6.79      4.40 o 
   7  -5   9        8.37        2.49      2.97 o 
   8  -5   9        1.22        1.19      4.29 o 
   9  -5   9       31.73       42.85      4.45 o 
 -12  -4   9       87.52       92.11      4.54 o 
 -11  -4   9        5.65        3.65      2.11 o 
 -10  -4   9       20.64       10.84      2.51 o 
  -9  -4   9      448.56      401.26      6.30 o 
  -8  -4   9        8.52        3.66      4.30 o 
  -7  -4   9        0.16        2.01      4.21 o 
  -6  -4   9        2.27        1.47      4.16 o 
  -5  -4   9       89.03       58.57      5.17 o 
  -4  -4   9        1.41        2.14      3.71 o 
  -3  -4   9        0.03        2.41      3.89 o 
  -2  -4   9       16.54        9.74      2.63 o 
  -1  -4   9        0.22        2.99      3.44 o 
   0  -4   9      256.72      266.30      8.13 o 
   1  -4   9      923.68      879.21     14.23 o 
   2  -4   9      126.73      107.49      6.14 o 
   3  -4   9       53.36       76.92      6.18 o 
   4  -4   9      161.36      153.21      9.87 o 
   5  -4   9        6.60       14.73      4.80 o 
   6  -4   9        3.39       15.28      3.45 o 
   7  -4   9       88.98       89.00      6.52 o 
   8  -4   9        0.61        8.00      4.41 o 
   9  -4   9       10.76        1.04      3.18 o 
 -12  -3   9        6.25        9.65      3.23 o 
 -11  -3   9        0.49        3.89      2.80 o 
 -10  -3   9        0.00       -0.76      3.03 o 
  -9  -3   9       71.10       76.45      4.38 o 
  -8  -3   9        3.33        1.31      4.29 o 
  -7  -3   9      178.78      181.10      5.58 o 
  -6  -3   9       89.86       85.43      6.18 o 
  -5  -3   9       55.80       90.64      5.85 o 
  -4  -3   9      743.25      572.14     11.85 o 
  -3  -3   9        8.04        4.17      3.46 o 
  -2  -3   9      362.82      351.17      6.78 o 
  -1  -3   9       14.38        9.70      3.77 o 
   0  -3   9       14.54       15.58      4.07 o 
   1  -3   9       52.95       65.62      5.46 o 
   2  -3   9      161.11      106.11      6.14 o 
   3  -3   9      115.63       82.13      6.15 o 
   4  -3   9      166.66      161.62      4.32 o 
   5  -3   9       12.76       29.38      3.70 o 
   6  -3   9       62.89       85.21      6.67 o 
   7  -3   9        0.30        1.68      2.87 o 
   8  -3   9       21.80       17.32      3.44 o 
   9  -3   9       15.17       23.83      3.66 o 
 -12  -2   9        0.88        3.68      3.47 o 
 -11  -2   9       18.91       22.28      3.40 o 
 -10  -2   9       75.95       62.63      4.14 o 
  -9  -2   9        6.31        5.63      2.96 o 
  -8  -2   9       11.79        9.37      3.02 o 
  -7  -2   9       74.40       62.03      5.62 o 
  -6  -2   9      209.37      208.25      7.97 o 
  -5  -2   9       72.65       75.41      5.61 o 
  -4  -2   9      171.25      195.35      5.12 o 
  -3  -2   9     1231.25     1193.07     10.80 o 
  -2  -2   9      631.70      665.56      8.31 o 
  -1  -2   9       34.54       51.51      3.39 o 
   0  -2   9      334.63      301.15      8.70 o 
   1  -2   9       40.23       49.32      5.15 o 
   2  -2   9       63.36       90.14      5.78 o 
   3  -2   9       35.00       56.99      3.83 o 
   4  -2   9       45.00       47.60      2.74 o 
   5  -2   9      216.39      164.73      5.65 o 
   6  -2   9       24.92       11.76      3.34 o 
   7  -2   9        3.93        7.96      3.00 o 
   8  -2   9       23.27       23.79      2.92 o 
   9  -2   9        1.86        0.65      1.84 o 
 -13  -1   9        0.54        1.49      2.96 o 
 -12  -1   9       75.74       74.15     10.50 o 
 -11  -1   9       62.36       59.65      3.94 o 
 -10  -1   9      173.75      153.33      5.38 o 
  -9  -1   9       30.14       20.53      3.23 o 
  -8  -1   9       24.63       30.57      3.85 o 
  -7  -1   9        4.13        1.61      3.83 o 
  -6  -1   9       33.35       34.03      4.55 o 
  -5  -1   9      679.89      659.84      8.79 o 
  -4  -1   9      189.71      194.59      4.10 o 
  -3  -1   9        3.53        4.93      2.71 o 
  -2  -1   9      322.19      312.05      6.21 o 
  -1  -1   9      203.31      196.27      5.16 o 
   0  -1   9      266.86      241.29      8.27 o 
   1  -1   9      706.61      593.86     12.26 o 
   2  -1   9       50.52       73.84      5.91 o 
   3  -1   9        4.60        0.57      2.12 o 
   4  -1   9        7.35        4.59      2.54 o 
   5  -1   9       18.94       35.52      3.93 o 
   6  -1   9        1.86        1.55      2.98 o 
   7  -1   9        2.93        4.34      2.95 o 
   8  -1   9        0.80        0.60      2.43 o 
   9  -1   9        3.53        3.22      2.35 o 
 -13   0   9       13.22       12.45      3.28 o 
 -12   0   9       38.94       44.27      3.12 o 
 -11   0   9       48.89       55.47      6.70 o 
 -10   0   9       67.85       74.27      4.22 o 
  -9   0   9      239.54      256.16      6.46 o 
  -8   0   9      126.74      116.95      6.87 o 
  -7   0   9     1997.69     1845.88     22.00 o 
  -6   0   9        6.33        5.65      4.19 o 
  -5   0   9      205.00      205.23      8.07 o 
  -4   0   9     1960.24     1941.61     21.60 o 
  -3   0   9      294.53      306.91      9.41 o 
  -2   0   9       92.85       96.91      4.12 o 
  -1   0   9        2.74        5.14      2.77 o 
   0   0   9      579.31      625.74     12.49 o 
   1   0   9        1.90        0.75      3.62 o 
   2   0   9      185.55      124.33      6.91 o 
   3   0   9       30.02       19.46      3.13 o 
   4   0   9       74.43       66.68      4.12 o 
   5   0   9        1.70       -0.19      3.15 o 
   6   0   9      194.91      233.23      6.29 o 
   7   0   9        0.24        0.22      2.81 o 
   8   0   9        0.77        0.90      3.12 o 
 -13   1   9       13.88       12.71      2.20 o 
 -12   1   9      109.37      117.55      4.14 o 
 -11   1   9      133.10      127.51      7.06 o 
 -10   1   9       80.50       74.11      6.02 o 
  -9   1   9      201.98      218.45      8.68 o 
  -8   1   9       25.36       17.79      4.41 o 
  -7   1   9      368.41      346.76      7.42 o 
  -6   1   9      109.06       95.36      6.71 o 
  -5   1   9      534.37      528.19     12.44 o 
  -4   1   9      197.11      217.85      8.45 o 
  -3   1   9      509.73      500.52     11.58 o 
  -2   1   9       81.01       53.94      5.59 o 
  -1   1   9       31.31       21.58      3.31 o 
   0   1   9        1.46        7.90      4.01 o 
   1   1   9       10.38       14.66      4.12 o 
   2   1   9        0.24        5.26      2.53 o 
   3   1   9        0.37        2.31      3.02 o 
   4   1   9        0.08       -0.47      2.43 o 
   5   1   9        3.87        3.53      3.19 o 
   6   1   9        1.68        5.25      3.01 o 
   7   1   9       30.39       34.93      4.53 o 
   8   1   9        0.69        3.48      2.93 o 
 -13   2   9       20.71       25.19      2.35 o 
 -12   2   9       21.84       18.81      5.82 o 
 -11   2   9      153.31      164.62      7.65 o 
 -10   2   9       18.87       12.03      4.44 o 
  -9   2   9        4.91        7.59      4.39 o 
  -8   2   9        0.93        1.29      4.50 o 
  -7   2   9      442.59      435.65     11.59 o 
  -6   2   9      743.06      708.65     14.71 o 
  -5   2   9      106.27       93.85      6.47 o 
  -4   2   9       62.71       38.70      5.09 o 
  -3   2   9        0.07        3.85      3.95 o 
  -2   2   9       33.51       48.67      5.73 o 
  -1   2   9      426.88      384.66      7.43 o 
   0   2   9      281.00      235.50      8.57 o 
   1   2   9       43.80       32.10      3.80 o 
   2   2   9      453.50      481.89      8.66 o 
   3   2   9      140.92      141.03      5.26 o 
   4   2   9        0.10        0.67      2.43 o 
   5   2   9       12.99       20.05      2.64 o 
   6   2   9       63.96       75.98      5.55 o 
   7   2   9        0.81        2.05      3.20 o 
 -13   3   9        7.01       10.19      2.28 o 
 -12   3   9        0.14        0.85      2.43 o 
 -11   3   9       12.14       12.00      4.59 o 
 -10   3   9        0.19       -0.13      4.50 o 
  -9   3   9        1.13        1.35      4.33 o 
  -8   3   9       63.96       69.36      6.09 o 
  -7   3   9      401.56      363.74     10.73 o 
  -6   3   9      340.58      305.92      9.78 o 
  -5   3   9       54.43       61.56      6.34 o 
  -4   3   9      924.74      800.45     15.49 o 
  -3   3   9      220.67      200.51      8.54 o 
  -2   3   9       76.48       80.22      6.53 o 
  -1   3   9       86.29       82.47      5.76 o 
   0   3   9       37.05       29.80      5.02 o 
   1   3   9      241.93      216.78      6.38 o 
   2   3   9      135.31      113.02      5.05 o 
   3   3   9       43.35       64.15      4.12 o 
   4   3   9       42.40       34.97      3.50 o 
   5   3   9        0.40        1.08      2.60 o 
   6   3   9      108.10      127.13      5.85 o 
   7   3   9        0.72        1.60      2.54 o 
 -13   4   9        0.03        0.99      2.88 o 
 -12   4   9       22.56       27.67      2.72 o 
 -11   4   9       19.93       20.96      4.52 o 
 -10   4   9       64.63       58.16      5.69 o 
  -9   4   9        2.12       -1.36      4.43 o 
  -8   4   9       15.47       12.02      4.78 o 
  -7   4   9       17.79       18.31      5.13 o 
  -6   4   9     1087.97      967.30     17.13 o 
  -5   4   9      157.23      149.95      5.33 o 
  -4   4   9        8.08        5.53      3.13 o 
  -3   4   9      188.23      188.93      5.87 o 
  -2   4   9      114.94       99.47      4.80 o 
  -1   4   9        0.49       -0.39      4.51 o 
   0   4   9        0.57        8.31      4.95 o 
   1   4   9      189.62      184.43      8.62 o 
   2   4   9        3.97        8.77      3.11 o 
   3   4   9       12.19       26.50      3.85 o 
   4   4   9       28.83       12.92      2.96 o 
   5   4   9        3.39        9.01      2.51 o 
   6   4   9       31.32       26.27      3.32 o 
 -13   5   9        0.31        0.75      2.72 o 
 -12   5   9        5.01        4.76      3.33 o 
 -11   5   9       37.06       57.98      5.34 o 
 -10   5   9        8.04       11.86      4.66 o 
  -9   5   9       30.20       41.13      5.31 o 
  -8   5   9        6.97        3.68      4.45 o 
  -7   5   9        3.16       11.97      4.45 o 
  -6   5   9       36.02       31.85      5.73 o 
  -5   5   9      227.67      227.34      9.22 o 
  -4   5   9       13.43       11.71      3.55 o 
  -3   5   9       30.79       20.21      3.50 o 
  -2   5   9       21.20        9.38      3.32 o 
  -1   5   9      447.77      473.98     12.30 o 
   0   5   9        2.01        3.45      4.36 o 
   1   5   9        3.87        3.89      4.42 o 
   2   5   9       38.82       40.87      5.47 o 
   3   5   9        0.54       -0.38      2.69 o 
   4   5   9        0.59        5.88      2.42 o 
   5   5   9        4.35        9.06      2.45 o 
 -12   6   9        6.30        8.31      3.09 o 
 -11   6   9       47.84       48.01      4.64 o 
 -10   6   9        3.30        7.00      4.21 o 
  -9   6   9      115.84       87.24      6.25 o 
  -8   6   9        4.24        0.92      4.22 o 
  -7   6   9      193.91      161.75      8.16 o 
  -6   6   9      205.76      224.09      9.13 o 
  -5   6   9       87.05       89.48      6.90 o 
  -4   6   9      104.28       95.14     10.84 o 
  -3   6   9        3.55        3.17      3.06 o 
  -2   6   9        2.90        4.24      3.03 o 
  -1   6   9       14.38       15.57      4.62 o 
   0   6   9       31.19       31.24      5.12 o 
   1   6   9       81.72       76.47      6.08 o 
   2   6   9        0.84       -2.16      3.84 o 
   3   6   9       30.70       40.56      4.51 o 
   4   6   9        2.39        0.59      2.87 o 
 -12   7   9       25.91       28.80      3.19 o 
 -11   7   9       11.19       15.71      3.65 o 
 -10   7   9        9.36        6.68      3.72 o 
  -9   7   9        5.10        0.61      4.30 o 
  -8   7   9        6.06        1.59      4.49 o 
  -7   7   9        2.33       -0.19      4.19 o 
  -6   7   9       97.77       72.44      6.33 o 
  -5   7   9        0.29        2.01      4.80 o 
  -4   7   9      125.74      120.46      7.46 o 
  -3   7   9       92.23       88.74      4.44 o 
  -2   7   9       66.13       72.17      4.30 o 
  -1   7   9       98.62       95.53      6.97 o 
   0   7   9       86.98       91.18      4.26 o 
   1   7   9        7.82       12.16      2.91 o 
   2   7   9        4.39        4.54      2.43 o 
   3   7   9       12.41        8.24      2.08 o 
 -11   8   9       10.64        9.74      2.80 o 
 -10   8   9       21.31       31.30      3.79 o 
  -9   8   9        2.47        3.83      3.63 o 
  -8   8   9       29.28       41.56      4.83 o 
  -7   8   9       42.52       75.55      5.87 o 
  -6   8   9       35.21       48.59      5.37 o 
  -5   8   9        2.92        4.42      4.68 o 
  -4   8   9       11.40       17.80      4.74 o 
  -3   8   9       30.70       31.92      5.09 o 
  -2   8   9        5.56       16.93      2.96 o 
  -1   8   9       96.67      107.43      4.10 o 
   0   8   9        5.92        8.34      2.57 o 
   1   8   9        2.07        2.46      2.25 o 
   2   8   9       43.12       49.38      3.48 o 
 -10   9   9        7.43        9.59      2.65 o 
  -9   9   9       11.27       10.29      3.17 o 
  -8   9   9        2.35        0.35      3.21 o 
  -7   9   9        3.34        4.85      3.73 o 
  -6   9   9      130.59      164.67      6.60 o 
  -5   9   9       23.45       38.76      4.67 o 
  -4   9   9        1.35        1.09      3.82 o 
  -3   9   9        1.62       -0.74      3.84 o 
  -2   9   9        2.44        1.19      3.47 o 
  -1   9   9        1.10        2.89      2.11 o 
   0   9   9       20.63       29.84      3.28 o 
  -8  10   9       43.73       49.56      3.36 o 
  -7  10   9        1.28        3.02      2.96 o 
  -6  10   9       29.29       34.30      3.65 o 
  -5  10   9       11.93       20.45      3.58 o 
  -4  10   9       13.90        8.84      3.31 o 
  -3  10   9        1.09       -0.35      2.88 o 
  -2  10   9        0.06       -0.92      2.66 o 
  -2 -14  10       32.73       39.13      2.39 o 
  -1 -14  10        0.48        1.75      2.11 o 
   0 -14  10       25.43       40.63      4.10 o 
   1 -14  10       55.30       72.78      4.75 o 
   2 -14  10        0.39        0.77      3.30 o 
   3 -14  10        2.98        6.14      3.27 o 
   4 -14  10        0.04        2.18      2.61 o 
   5 -14  10        2.68        0.53      2.62 o 
  -4 -13  10        1.22        3.44      2.99 o 
  -3 -13  10        0.53        0.80      2.12 o 
  -2 -13  10        3.78        2.98      3.47 o 
  -1 -13  10       17.58       15.85      4.13 o 
   0 -13  10       22.70       18.12      4.48 o 
   1 -13  10        0.16        1.25      4.14 o 
   2 -13  10        4.03        5.65      3.93 o 
   3 -13  10       21.52       12.92      2.58 o 
   4 -13  10       17.39       37.00      2.86 o 
   5 -13  10       13.97        7.66      3.28 o 
   6 -13  10        5.73        3.38      3.10 o 
  -6 -12  10       28.85       31.42      3.31 o 
  -5 -12  10        6.97        9.22      3.46 o 
  -4 -12  10       18.71       20.92      3.97 o 
  -3 -12  10        3.04        6.93      2.65 o 
  -2 -12  10       11.26       16.24      4.38 o 
  -1 -12  10        2.50       10.77      4.61 o 
   0 -12  10        0.10        5.41      4.69 o 
   1 -12  10       43.35       57.41      5.87 o 
   2 -12  10        0.05        2.52      2.79 o 
   3 -12  10      139.71      103.80      4.65 o 
   4 -12  10        1.86       17.77      4.98 o 
   5 -12  10        1.70        5.31      2.49 o 
   6 -12  10        0.15        2.18      3.65 o 
   7 -12  10       13.56       26.10      3.58 o 
  -7 -11  10       26.96       23.61      3.31 o 
  -6 -11  10        1.58        1.47      3.30 o 
  -5 -11  10        2.45       -0.13      3.54 o 
  -4 -11  10        3.14        3.67      3.86 o 
  -3 -11  10        1.64        6.97      4.02 o 
  -2 -11  10      146.41      140.64      7.27 o 
  -1 -11  10       76.18       49.77      5.67 o 
   0 -11  10       88.75      153.24      7.88 o 
   1 -11  10       11.62        4.34      4.98 o 
   2 -11  10       14.63       13.65      3.21 o 
   3 -11  10        0.74        2.58      2.92 o 
   4 -11  10        9.06        3.19      2.91 o 
   5 -11  10        7.94       11.02      3.19 o 
   6 -11  10        0.98        0.73      3.68 o 
   7 -11  10        0.76        1.15      3.27 o 
   8 -11  10        3.91        5.01      2.18 o 
  -8 -10  10        7.91        5.57      3.03 o 
  -7 -10  10        0.17       -0.12      3.34 o 
  -6 -10  10       85.41       81.72      5.55 o 
  -5 -10  10        9.86        5.92      2.72 o 
  -4 -10  10       95.28       91.75      4.38 o 
  -3 -10  10        0.10       -0.03      2.53 o 
  -2 -10  10        8.58        6.32      2.66 o 
  -1 -10  10       10.89        1.36      4.40 o 
   0 -10  10       24.25       39.74      5.46 o 
   1 -10  10        0.54       -0.46      2.92 o 
   2 -10  10        3.32        2.18      2.97 o 
   3 -10  10       18.87        7.50      3.18 o 
   4 -10  10        0.20        1.02      2.92 o 
   5 -10  10       15.76       19.87      3.11 o 
   6 -10  10       20.31       35.00      3.47 o 
   7 -10  10        0.31        0.58      3.54 o 
   8 -10  10        2.09        5.40      2.14 o 
  -9  -9  10       27.82       28.93      3.40 o 
  -8  -9  10       15.02       16.95      2.60 o 
  -7  -9  10       11.49       11.93      2.75 o 
  -6  -9  10        5.07        9.31      2.91 o 
  -5  -9  10        1.02        0.22      2.78 o 
  -4  -9  10       59.11       64.44      4.49 o 
  -3  -9  10       71.57       62.57      3.54 o 
  -2  -9  10      303.05      254.99      6.78 o 
  -1  -9  10        1.85        5.47      4.29 o 
   0  -9  10        1.14        3.52      4.23 o 
   1  -9  10      145.91      145.65      5.31 o 
   2  -9  10        5.76        0.78      2.92 o 
   3  -9  10        3.64       -0.21      3.00 o 
   4  -9  10       38.48       62.72      4.08 o 
   5  -9  10        0.74        0.93      4.16 o 
   6  -9  10        0.86        8.34      4.43 o 
   7  -9  10       21.62        9.19      4.01 o 
   8  -9  10        3.72        4.13      2.33 o 
   9  -9  10        0.16        1.52      2.55 o 
 -10  -8  10        7.27        3.98      2.60 o 
  -9  -8  10       24.15       25.15      2.70 o 
  -8  -8  10        9.39        4.54      2.85 o 
  -7  -8  10        1.18        0.84      2.71 o 
  -6  -8  10        0.48        2.06      2.87 o 
  -5  -8  10        0.82        0.52      3.03 o 
  -4  -8  10        0.16       -2.57      4.65 o 
  -3  -8  10      109.76      112.19      4.95 o 
  -2  -8  10        3.09        1.24      4.39 o 
  -1  -8  10       67.54       98.95      6.60 o 
   0  -8  10       23.32       38.16      3.51 o 
   1  -8  10       77.49       63.32      5.79 o 
   2  -8  10        0.50        5.96      3.22 o 
   3  -8  10       10.38        1.06      2.87 o 
   4  -8  10       26.06       16.00      4.21 o 
   5  -8  10       14.24       12.52      3.33 o 
   6  -8  10        1.02        1.57      4.25 o 
   7  -8  10       10.12       12.89      4.30 o 
   8  -8  10       21.48       26.57      2.73 o 
   9  -8  10        5.30        4.16      2.75 o 
 -10  -7  10        1.93        1.16      2.25 o 
  -9  -7  10      115.51      142.22      4.60 o 
  -8  -7  10       40.30       40.61      3.56 o 
  -7  -7  10        3.34        2.40      2.96 o 
  -6  -7  10      715.99      623.04      9.80 o 
  -5  -7  10      138.28      144.86      5.40 o 
  -4  -7  10       81.27       61.23      5.88 o 
  -3  -7  10      205.38      193.80      8.00 o 
  -2  -7  10        5.09        9.09      4.40 o 
  -1  -7  10       47.91       31.91      3.59 o 
   0  -7  10       21.68       31.85      3.77 o 
   1  -7  10      152.06      161.19      4.31 o 
   2  -7  10       80.68       79.86      4.39 o 
   3  -7  10       36.77       21.76      3.47 o 
   4  -7  10       21.75       32.20      2.99 o 
   5  -7  10        0.07        1.07      4.41 o 
   6  -7  10        1.73        4.15      4.39 o 
   7  -7  10       65.01       56.00      3.83 o 
   8  -7  10        3.35        3.11      3.97 o 
   9  -7  10        0.05        1.05      2.87 o 
 -11  -6  10        0.44        0.17      2.73 o 
 -10  -6  10       62.02       77.17      3.63 o 
  -9  -6  10       55.39       69.64      3.98 o 
  -8  -6  10      183.74      195.17      5.83 o 
  -7  -6  10       88.04       78.99      9.14 o 
  -6  -6  10        2.35        0.99      4.56 o 
  -5  -6  10       67.18       62.12      5.86 o 
  -4  -6  10      331.84      313.75     10.13 o 
  -3  -6  10       38.46       27.38      4.69 o 
  -2  -6  10      128.92      136.39      7.43 o 
  -1  -6  10        9.65        6.15      4.51 o 
   0  -6  10       54.33       78.92      5.55 o 
   1  -6  10      210.75      253.08      8.79 o 
   2  -6  10        0.50        0.89      2.99 o 
   3  -6  10        1.24        1.23      3.15 o 
   4  -6  10       73.96       67.08      4.18 o 
   5  -6  10        5.93        5.79      4.34 o 
   6  -6  10       20.77       15.40      4.48 o 
   7  -6  10       12.09       12.26      3.12 o 
   8  -6  10       12.77        8.01      4.03 o 
   9  -6  10        4.07        3.28      2.93 o 
 -11  -5  10        6.76        4.49      2.35 o 
 -10  -5  10        2.70        3.52      2.75 o 
  -9  -5  10       98.77       83.10      6.59 o 
  -8  -5  10        2.31       -2.26      4.60 o 
  -7  -5  10       51.54       38.44      5.49 o 
  -6  -5  10      101.90       91.41      6.53 o 
  -5  -5  10        3.73        8.14      3.99 o 
  -4  -5  10      134.51      121.63      6.87 o 
  -3  -5  10      271.58      305.27      9.61 o 
  -2  -5  10       22.48       28.27      5.03 o 
  -1  -5  10        3.07        3.75      3.75 o 
   0  -5  10       52.55       49.07      5.09 o 
   1  -5  10      311.39      282.21      9.09 o 
   2  -5  10      132.45      140.88      4.22 o 
   3  -5  10       56.28       67.44      7.67 o 
   4  -5  10        0.04        0.76      2.94 o 
   5  -5  10        6.57        5.94      4.37 o 
   6  -5  10        0.86        0.11      3.15 o 
   7  -5  10       20.13        5.78      4.31 o 
   8  -5  10        0.63        3.88      3.71 o 
   9  -5  10        6.99       15.92      3.03 o 
 -11  -4  10      190.06      222.43      7.75 o 
 -10  -4  10        8.53        8.96      4.63 o 
  -9  -4  10        0.59        0.79      4.41 o 
  -8  -4  10      116.97      107.19      7.04 o 
  -7  -4  10        0.05        5.19      4.61 o 
  -6  -4  10       60.64       48.17      5.28 o 
  -5  -4  10        0.59        0.26      3.62 o 
  -4  -4  10      139.71      105.42      6.24 o 
  -3  -4  10      129.18      140.15      7.01 o 
  -2  -4  10        0.42        1.18      4.15 o 
  -1  -4  10      171.35      171.15      7.06 o 
   0  -4  10       35.58       32.97      4.65 o 
   1  -4  10        4.20        5.45      3.98 o 
   2  -4  10       56.87       63.79      3.37 o 
   3  -4  10       10.56       10.27      3.28 o 
   4  -4  10        0.62        0.42      2.46 o 
   5  -4  10       20.20       19.39      4.29 o 
   6  -4  10        0.94        1.06      2.96 o 
   7  -4  10      135.68      153.02      4.85 o 
   8  -4  10       64.55       69.14      4.96 o 
   9  -4  10        9.13        5.83      2.69 o 
 -11  -3  10        0.03        2.18      2.82 o 
 -10  -3  10       17.37       33.54      4.07 o 
  -9  -3  10       10.02        3.67      4.28 o 
  -8  -3  10        4.24        1.31      4.02 o 
  -7  -3  10      254.83      204.25      8.70 o 
  -6  -3  10        5.28        6.77      2.91 o 
  -5  -3  10      133.29      141.91      7.09 o 
  -4  -3  10       77.77      106.90      6.23 o 
  -3  -3  10      553.83      454.95     11.28 o 
  -2  -3  10        9.51       12.51      3.92 o 
  -1  -3  10      122.17      121.01      6.19 o 
   0  -3  10      112.27       99.44      6.03 o 
   1  -3  10      118.99      122.42      6.76 o 
   2  -3  10       11.35       12.50      2.63 o 
   3  -3  10      116.11      121.11      4.70 o 
   4  -3  10        5.04        1.76      2.46 o 
   5  -3  10        3.58        5.25      4.54 o 
   6  -3  10       20.41       15.47      3.15 o 
   7  -3  10       66.32       57.86      3.64 o 
   8  -3  10        9.94       12.72      2.38 o 
 -12  -2  10       24.29       30.61      3.67 o 
 -11  -2  10       34.14       28.06      3.13 o 
 -10  -2  10       85.20       68.80      4.03 o 
  -9  -2  10       31.26       29.41      3.46 o 
  -8  -2  10       41.87       38.14      5.17 o 
  -7  -2  10        3.75        9.91      4.55 o 
  -6  -2  10      673.15      579.76     12.56 o 
  -5  -2  10      568.05      595.16     12.48 o 
  -4  -2  10      218.97      236.78      8.35 o 
  -3  -2  10      299.61      368.98      5.61 o 
  -2  -2  10      316.78      250.28      5.89 o 
  -1  -2  10       58.41       48.45      5.10 o 
   0  -2  10       96.66      105.37      6.27 o 
   1  -2  10       83.66       61.06      5.86 o 
   2  -2  10       96.73      102.24      3.78 o 
   3  -2  10        6.08        4.65      2.53 o 
   4  -2  10        1.77        1.99      3.05 o 
   5  -2  10       22.07       31.39      5.30 o 
   6  -2  10       50.86       51.88      4.47 o 
   7  -2  10       12.90       10.39      3.52 o 
   8  -2  10        3.95        5.08      2.17 o 
 -13  -1  10       54.42       59.55      3.61 o 
 -12  -1  10        5.92        9.79      3.45 o 
 -11  -1  10      200.02      247.25     12.15 o 
 -10  -1  10       20.62       14.41      3.11 o 
  -9  -1  10        2.05        7.15      2.99 o 
  -8  -1  10      351.40      299.15      6.80 o 
  -7  -1  10        4.98        4.11      4.12 o 
  -5  -1  10      237.91      238.19      5.90 o 
  -4  -1  10      399.37      331.56      6.17 o 
  -3  -1  10       72.74       93.27      3.76 o 
  -2  -1  10       25.74       17.80      3.13 o 
  -1  -1  10      163.56      152.19      6.98 o 
   0  -1  10        0.11        2.95      4.24 o 
   1  -1  10      189.44      151.17      7.44 o 
   2  -1  10      159.02      129.29      4.12 o 
   3  -1  10        6.55        8.30      3.09 o 
   4  -1  10       33.07       30.49      5.23 o 
   5  -1  10        4.02       11.41      4.53 o 
   6  -1  10        7.50       15.63      3.30 o 
   7  -1  10       30.16       28.23      3.08 o 
   8  -1  10        2.76        1.03      2.67 o 
 -13   0  10        1.86        0.05      2.67 o 
 -12   0  10        0.02        4.47      3.55 o 
 -11   0  10        0.19        7.41      4.20 o 
 -10   0  10      320.53      357.52     12.27 o 
  -9   0  10        8.54       10.22      4.37 o 
  -8   0  10       34.11       21.82      4.59 o 
  -7   0  10        3.68        4.57      4.36 o 
  -6   0  10      310.35      345.45     10.47 o 
  -5   0  10       22.61       40.90      5.55 o 
  -4   0  10       32.15       20.74      3.20 o 
  -3   0  10      404.03      390.47      7.41 o 
  -2   0  10        2.76        2.17      2.78 o 
  -1   0  10       12.69       13.05      3.10 o 
   0   0  10      168.50      167.01      7.78 o 
   1   0  10       81.02      116.50      3.98 o 
   2   0  10       50.91       34.05      3.31 o 
   3   0  10       68.99       61.68      3.29 o 
   4   0  10       24.60       20.72      4.97 o 
   5   0  10        1.15        1.55      3.21 o 
   6   0  10        1.10        2.47      2.85 o 
   7   0  10       12.83       21.39      3.77 o 
 -13   1  10        3.83        1.18      2.95 o 
 -12   1  10        1.27        2.75      3.37 o 
 -11   1  10       96.30       94.43      6.02 o 
 -10   1  10       21.91       13.11      4.64 o 
  -9   1  10      121.90       95.15      6.61 o 
  -8   1  10        1.85        7.69      3.25 o 
  -7   1  10       15.89        7.95      3.28 o 
  -6   1  10       37.99       22.24      3.79 o 
  -5   1  10      717.06      725.41     14.80 o 
  -4   1  10       61.21       91.39      6.53 o 
  -3   1  10        4.30        9.69      4.55 o 
  -2   1  10       86.45       82.80      4.31 o 
  -1   1  10       97.52       77.42      3.09 o 
   0   1  10       34.54       38.57      3.07 o 
   1   1  10       35.06       44.74      3.38 o 
   2   1  10      116.77      137.46      5.30 o 
   3   1  10        0.39        0.39      3.02 o 
   4   1  10        2.92        5.21      2.89 o 
   5   1  10        0.20        0.96      3.08 o 
   6   1  10       13.33       23.23      4.30 o 
   7   1  10        0.25        2.52      3.02 o 
 -13   2  10      108.44      143.55      5.01 o 
 -12   2  10       13.41       24.23      3.99 o 
 -11   2  10       20.60       23.63      4.40 o 
 -10   2  10      157.49      156.67      7.64 o 
  -9   2  10       69.43       47.08      5.57 o 
  -8   2  10        3.22       12.42      4.64 o 
  -7   2  10       26.57       38.77      4.08 o 
  -6   2  10       81.17      101.41     16.55 o 
  -5   2  10      222.78      271.84     17.44 o 
  -4   2  10       87.87       54.96      4.11 o 
  -3   2  10      196.92      158.18      5.65 o 
  -2   2  10        1.52        1.04      3.06 o 
  -1   2  10        4.25        8.99      4.66 o 
   0   2  10      425.17      362.13     10.72 o 
   1   2  10      170.08      136.20      6.29 o 
   2   2  10       87.51       73.40      4.38 o 
   3   2  10        4.93       12.19      3.32 o 
   4   2  10        3.44        6.67      2.86 o 
   5   2  10       12.34        9.21      2.61 o 
   6   2  10        0.86        2.86      3.42 o 
 -13   3  10        8.00        8.67      2.94 o 
 -12   3  10       14.66       29.51      4.11 o 
 -11   3  10        6.18        8.93      3.84 o 
 -10   3  10       33.41       37.51      5.31 o 
  -9   3  10       41.92       31.52      5.08 o 
  -8   3  10        1.90       -1.79      4.46 o 
  -7   3  10       10.76        3.46      4.48 o 
  -6   3  10       66.55       85.71      4.63 o 
  -5   3  10      552.43      471.26      8.61 o 
  -4   3  10      318.65      246.13      6.59 o 
  -3   3  10       77.21       57.50      5.56 o 
  -2   3  10        0.14        5.91      7.16 o 
  -1   3  10      131.29      152.62      8.17 o 
   0   3  10      107.58      135.68      7.90 o 
   1   3  10       40.49       21.09      4.79 o 
   2   3  10       28.34       18.29      4.66 o 
   3   3  10        0.62        3.50      2.77 o 
   4   3  10       52.22       47.25      3.43 o 
   5   3  10       34.53       41.96      4.97 o 
   6   3  10        7.46       19.27      2.91 o 
 -13   4  10        5.47        5.15      2.56 o 
 -12   4  10        0.11        1.78      3.41 o 
 -11   4  10       28.38       28.84      4.32 o 
 -10   4  10       52.63       43.38      5.15 o 
  -9   4  10       10.92        5.38      4.19 o 
  -8   4  10       14.07        4.56      4.13 o 
  -7   4  10      376.25      377.69     11.19 o 
  -6   4  10      181.27      215.36      8.83 o 
  -5   4  10      344.57      357.80      9.73 o 
  -4   4  10      195.91      168.90      7.08 o 
  -3   4  10        2.36        1.12      3.28 o 
  -2   4  10       74.76       69.63      4.47 o 
  -1   4  10       88.07       88.42      4.70 o 
   0   4  10       15.08       14.40      4.69 o 
   1   4  10        6.04        7.43      4.58 o 
   2   4  10       97.39      122.91      4.74 o 
   3   4  10       11.23        4.41      2.75 o 
   4   4  10       36.46       52.75      3.06 o 
   5   4  10        4.99        2.37      2.52 o 
 -12   5  10        0.05        0.19      2.88 o 
 -11   5  10        0.65        2.48      3.51 o 
 -10   5  10       67.23       68.37      5.41 o 
  -9   5  10        1.65       -0.59      4.31 o 
  -8   5  10       21.39       15.10      4.51 o 
  -7   5  10       28.82       34.08      5.38 o 
  -6   5  10       64.36       45.67      5.64 o 
  -5   5  10        1.33        5.69      3.30 o 
  -4   5  10       10.15        9.68      3.36 o 
  -3   5  10       57.93       63.39      4.32 o 
  -2   5  10        4.17        5.15      3.23 o 
  -1   5  10       23.57       23.28      3.51 o 
   0   5  10      119.48      115.48      4.86 o 
   1   5  10        1.75        1.85      2.90 o 
   2   5  10        0.40        0.33      2.62 o 
   3   5  10       33.04       20.91      3.79 o 
   4   5  10        1.76        4.71      2.83 o 
 -12   6  10       15.88       22.61      3.06 o 
 -11   6  10        0.30        1.35      3.11 o 
 -10   6  10       20.41       30.61      4.33 o 
  -9   6  10       17.49       16.77      4.47 o 
  -8   6  10      176.85      199.68      8.21 o 
  -7   6  10       64.62       70.03      5.89 o 
  -6   6  10       19.86       32.54      5.25 o 
  -5   6  10       85.94       88.53      6.58 o 
  -4   6  10        4.13        1.14      3.02 o 
  -3   6  10       26.46       26.26      3.51 o 
  -2   6  10      116.80      121.91      4.90 o 
  -1   6  10      189.99      206.57      5.75 o 
   0   6  10       14.46       20.18      4.89 o 
   1   6  10       63.15       60.39      3.48 o 
   2   6  10       37.14       41.84      5.73 o 
   3   6  10        4.08        5.73      2.77 o 
 -11   7  10       24.12       22.47      3.22 o 
 -10   7  10       12.79       12.11      3.58 o 
  -9   7  10       20.70       25.66      4.04 o 
  -8   7  10        0.07        1.59      3.86 o 
  -7   7  10       66.90       70.01      5.58 o 
  -6   7  10       36.99       36.33      5.29 o 
  -5   7  10       56.61       52.99      5.80 o 
  -4   7  10       74.73       76.52      5.95 o 
  -3   7  10        0.55        1.04      2.81 o 
  -2   7  10        1.52        3.31      2.69 o 
  -1   7  10        2.45        4.75      2.69 o 
   0   7  10        1.46        4.71      2.44 o 
   1   7  10        0.25        1.15      2.13 o 
   2   7  10       16.90       13.47      2.84 o 
 -10   8  10       27.97       29.19      3.28 o 
  -9   8  10        1.89        6.25      3.42 o 
  -8   8  10        4.27       10.16      3.75 o 
  -7   8  10        8.87       15.36      4.07 o 
  -6   8  10        3.49        8.86      3.78 o 
  -5   8  10        1.66        8.77      3.86 o 
  -4   8  10       21.11       21.60      4.49 o 
  -3   8  10       16.98       21.60      4.14 o 
  -2   8  10        5.41        5.76      2.35 o 
  -1   8  10       15.64       14.75      2.37 o 
   0   8  10       91.05       81.45      4.45 o 
  -8   9  10      135.39      166.92      5.18 o 
  -7   9  10        4.86        7.32      3.26 o 
  -6   9  10        0.58        3.88      3.15 o 
  -5   9  10      154.25      199.67      6.22 o 
  -4   9  10       27.79       33.41      3.70 o 
  -3   9  10       47.61       46.71      3.94 o 
  -2   9  10       34.87       33.87      3.17 o 
  -1 -14  11       22.48       22.93      2.14 o 
   0 -14  11        4.61        3.59      2.97 o 
   1 -14  11        1.69        4.58      3.09 o 
   2 -14  11        0.26        0.35      2.81 o 
   3 -14  11        0.01        1.26      2.55 o 
  -4 -13  11        0.94        1.14      2.45 o 
  -3 -13  11       13.82       15.38      3.22 o 
  -2 -13  11        0.16        2.88      2.23 o 
  -1 -13  11       33.38       25.37      4.04 o 
   0 -13  11        3.33        3.82      3.78 o 
   1 -13  11        9.06       16.87      4.24 o 
   2 -13  11        2.11        3.09      2.38 o 
   3 -13  11        6.63        4.59      2.37 o 
   4 -13  11        2.41        3.31      2.17 o 
   5 -13  11        0.43        1.79      2.85 o 
  -5 -12  11       15.04       14.70      3.17 o 
  -4 -12  11        0.36       -0.72      3.15 o 
  -3 -12  11        8.93        9.59      2.54 o 
  -2 -12  11       41.77       56.09      4.94 o 
  -1 -12  11        1.31        4.19      4.05 o 
   0 -12  11        2.64        4.48      4.38 o 
   1 -12  11       34.76       38.95      5.27 o 
   2 -12  11       50.71       60.85      5.53 o 
   3 -12  11       10.41        8.62      4.06 o 
   4 -12  11       11.11       13.11      2.63 o 
   5 -12  11       15.23       25.34      3.95 o 
   6 -12  11        2.84        5.64      3.20 o 
  -7 -11  11       71.43       77.08      3.71 o 
  -6 -11  11        2.79        1.06      3.04 o 
  -5 -11  11        0.27        0.66      3.29 o 
  -4 -11  11        1.01        3.17      3.72 o 
  -3 -11  11        6.76        5.11      2.59 o 
  -2 -11  11        3.34        5.65      2.82 o 
  -1 -11  11       14.99       11.39      3.07 o 
   0 -11  11        0.14        1.82      4.63 o 
   1 -11  11        6.00       10.82      4.76 o 
   2 -11  11        0.24        3.21      4.64 o 
   3 -11  11       18.60       24.00      4.64 o 
   4 -11  11        2.53        6.47      3.86 o 
   5 -11  11        0.56        3.06      4.05 o 
   6 -11  11        3.45        7.35      3.63 o 
   7 -11  11        0.01        2.52      2.06 o 
  -8 -10  11       65.59       61.24      3.58 o 
  -7 -10  11        0.04       -0.56      1.99 o 
  -6 -10  11       27.19       27.09      2.76 o 
  -5 -10  11        2.15        3.33      2.59 o 
  -4 -10  11       23.27       18.11      3.09 o 
  -3 -10  11       56.80       62.42      3.95 o 
  -2 -10  11       81.77       82.17      4.39 o 
  -1 -10  11        0.05        1.72      4.39 o 
   0 -10  11       13.60       13.14      4.88 o 
   1 -10  11       45.52       47.26      5.72 o 
   2 -10  11        2.73        5.80      3.09 o 
   3 -10  11       30.38       25.12      3.42 o 
   4 -10  11        7.79        3.76      3.00 o 
   5 -10  11        0.75        2.71      4.20 o 
   6 -10  11        0.06        0.84      3.86 o 
   7 -10  11        2.61       10.33      2.31 o 
  -8  -9  11       22.52       23.35      2.82 o 
  -7  -9  11       63.59       74.10      6.78 o 
  -6  -9  11        8.17       10.80      2.84 o 
  -5  -9  11        0.67        3.32      2.94 o 
  -4  -9  11      186.97      179.10      5.61 o 
  -3  -9  11        0.46        1.68      2.58 o 
  -2  -9  11      226.35      249.20      9.29 o 
  -1  -9  11       23.61       19.65      4.95 o 
   0  -9  11        0.58        2.80      4.38 o 
   1  -9  11       28.08       29.06      5.48 o 
   2  -9  11       41.68       32.33      5.52 o 
   3  -9  11        5.05        5.61      4.39 o 
   4  -9  11        4.65        7.55      3.15 o 
   5  -9  11       38.36       33.48      5.30 o 
   6  -9  11        6.66        3.12      4.09 o 
   7  -9  11        4.10        2.69      2.40 o 
   8  -9  11        5.50        3.40      2.84 o 
  -9  -8  11        3.38        1.38      2.03 o 
  -8  -8  11        3.75        5.18      2.56 o 
  -7  -8  11        1.59        3.90      2.75 o 
  -6  -8  11        0.68        0.19      2.91 o 
  -5  -8  11      164.12      147.53      5.30 o 
  -4  -8  11      128.66      141.81      8.03 o 
  -3  -8  11      763.08      760.58     11.17 o 
  -2  -8  11      113.40       95.09      6.86 o 
  -1  -8  11        3.00       12.56      4.53 o 
   0  -8  11        0.57        4.09      3.14 o 
   1  -8  11        0.94        5.31      4.54 o 
   2  -8  11       14.13       16.29      3.40 o 
   3  -8  11       27.73       22.66      3.55 o 
   4  -8  11        1.22        0.19      3.02 o 
   5  -8  11        0.12        6.85      4.51 o 
   6  -8  11       44.69       68.29      5.47 o 
   7  -8  11        0.94        3.06      2.57 o 
   8  -8  11        0.27        7.75      3.04 o 
 -10  -7  11       54.77       58.43      4.13 o 
  -9  -7  11        1.54        2.06      2.41 o 
  -8  -7  11      188.61      192.42      5.31 o 
  -7  -7  11       11.64        8.02      4.38 o 
  -6  -7  11        3.44        5.86      4.43 o 
  -5  -7  11      283.21      243.68      9.74 o 
  -4  -7  11        9.94        9.25      4.68 o 
  -3  -7  11      245.84      202.11      8.41 o 
  -2  -7  11        8.41       15.00      4.73 o 
  -1  -7  11        9.32        3.37      4.18 o 
   0  -7  11       15.48        7.37      3.11 o 
   1  -7  11       23.21       36.83      3.81 o 
   2  -7  11       24.77       32.30      3.72 o 
   3  -7  11       58.29       65.86      4.34 o 
   4  -7  11       33.65       11.31      3.25 o 
   5  -7  11        0.89        3.85      4.49 o 
   6  -7  11        3.06        9.31      3.03 o 
   7  -7  11        7.43        8.12      2.63 o 
   8  -7  11        0.02        2.83      3.04 o 
 -10  -6  11        1.78        5.19      3.57 o 
  -9  -6  11       35.07       33.10      4.96 o 
  -8  -6  11      121.42      111.19      6.92 o 
  -7  -6  11       25.41       29.88      5.30 o 
  -6  -6  11       52.53       47.55      5.97 o 
  -5  -6  11       28.04       38.43      5.43 o 
  -4  -6  11      118.54      117.92      7.21 o 
  -3  -6  11        2.95        4.13      4.57 o 
  -2  -6  11      123.13      113.21      6.83 o 
  -1  -6  11       12.58       12.32      4.72 o 
   0  -6  11       50.25       71.50      4.34 o 
   1  -6  11        1.14        7.54      3.25 o 
   2  -6  11      142.86      173.00      6.40 o 
   3  -6  11        0.49        0.68      3.12 o 
   4  -6  11        1.18        7.07      3.23 o 
   5  -6  11        2.63        9.99      3.30 o 
   6  -6  11       25.39       25.92      4.34 o 
   7  -6  11        0.71       10.98      4.39 o 
   8  -6  11        1.76        2.16      3.13 o 
 -11  -5  11       33.74       33.23      3.85 o 
 -10  -5  11        6.53        6.54      3.95 o 
  -9  -5  11        9.76       12.07      4.52 o 
  -8  -5  11       16.91        8.48      4.65 o 
  -7  -5  11        2.56        2.57      4.62 o 
  -6  -5  11       13.76       13.56      4.51 o 
  -5  -5  11       62.74       60.44      6.10 o 
  -4  -5  11        6.55       12.39      4.68 o 
  -3  -5  11      164.72      151.62      7.29 o 
  -2  -5  11      337.35      317.33     10.06 o 
  -1  -5  11       50.19       48.39      3.80 o 
   0  -5  11       40.60       34.24      4.01 o 
   1  -5  11        5.86        7.73      3.10 o 
   2  -5  11        0.22        0.00      3.13 o 
   3  -5  11       49.50       35.63      3.05 o 
   4  -5  11        1.14       -0.50      2.41 o 
   5  -5  11        0.06        3.62      3.01 o 
   6  -5  11        7.18       14.33      4.75 o 
   7  -5  11       18.53       43.70      4.69 o 
   8  -5  11        1.28        9.07      3.27 o 
 -11  -4  11       10.39       13.28      3.75 o 
 -10  -4  11      103.28      107.78      6.41 o 
  -9  -4  11        4.99        8.14      4.40 o 
  -8  -4  11       18.73       34.26      5.33 o 
  -7  -4  11       18.87        8.24      4.43 o 
  -6  -4  11        0.24        0.58      4.24 o 
  -5  -4  11       36.65       24.77      4.83 o 
  -4  -4  11      183.18      175.42      8.00 o 
  -3  -4  11        2.06       -0.12      4.23 o 
  -2  -4  11      137.26      114.89      6.94 o 
  -1  -4  11      193.48      179.04      5.54 o 
   0  -4  11      102.84       86.98      4.54 o 
   1  -4  11       21.31       23.43      3.62 o 
   2  -4  11       78.80       58.01      3.40 o 
   3  -4  11       10.52       25.83      2.99 o 
   4  -4  11        9.42        2.45      2.42 o 
   5  -4  11        5.99        7.61      4.73 o 
   6  -4  11       15.52        6.54      2.81 o 
   7  -4  11       68.17       36.36      2.88 o 
   8  -4  11        0.17        4.49      2.90 o 
 -11  -3  11       13.29       13.84      3.98 o 
 -10  -3  11        5.79        6.57      4.09 o 
  -9  -3  11      251.34      224.45      8.82 o 
  -8  -3  11      101.22       96.38      6.89 o 
  -7  -3  11        0.20        5.58      4.12 o 
  -6  -3  11       46.50       37.11      5.33 o 
  -5  -3  11       39.78       56.61      5.73 o 
  -4  -3  11       30.72       24.57      3.35 o 
  -3  -3  11      183.32      169.38      7.81 o 
  -2  -3  11      455.07      466.69      8.08 o 
  -1  -3  11       85.31       77.82     11.51 o 
   0  -3  11       73.88       86.33      4.11 o 
   1  -3  11      230.59      215.75      8.40 o 
   2  -3  11       86.60       76.95      3.63 o 
   3  -3  11        7.15       20.09      2.70 o 
   4  -3  11        4.60       16.93      3.34 o 
   5  -3  11       18.77       15.47      4.57 o 
   6  -3  11       43.34       57.58      3.77 o 
   7  -3  11        0.38        5.27      2.87 o 
   8  -3  11        3.84        4.80      2.71 o 
 -12  -2  11       13.39       13.72      2.87 o 
 -11  -2  11        5.27        4.01      2.40 o 
 -10  -2  11       29.91       24.27      3.12 o 
  -9  -2  11        9.40        8.69      4.24 o 
  -8  -2  11        0.02        3.56      4.17 o 
  -7  -2  11      218.89      192.54      8.32 o 
  -6  -2  11       36.80       27.73      5.01 o 
  -5  -2  11      280.74      255.74      8.92 o 
  -4  -2  11      316.54      276.90      9.09 o 
  -3  -2  11      382.75      387.22      6.03 o 
  -2  -2  11      178.21      190.01      8.31 o 
  -1  -2  11       21.19       16.14      2.66 o 
   0  -2  11       64.38       36.89      3.75 o 
   1  -2  11       36.70       40.25      3.19 o 
   2  -2  11       33.81       46.65      5.71 o 
   3  -2  11       50.43       31.49      3.54 o 
   4  -2  11        0.41       -0.37      2.93 o 
   5  -2  11        0.01        1.07      4.16 o 
   6  -2  11        9.22        8.59      2.85 o 
   7  -2  11        0.80        8.06      2.33 o 
 -12  -1  11        3.17        5.28      3.01 o 
 -11  -1  11       18.18       23.01      2.83 o 
 -10  -1  11      428.83      431.09     14.29 o 
  -9  -1  11        2.33        0.57      2.75 o 
  -4  -1  11       59.61       59.23      4.33 o 
  -3  -1  11       18.58       14.27      2.39 o 
  -2  -1  11       19.95       25.56      2.50 o 
  -1  -1  11       27.29       21.63      6.29 o 
   0  -1  11      111.30      120.44      5.18 o 
   1  -1  11       36.25       23.18      2.89 o 
   2  -1  11       24.94       32.21      3.00 o 
   3  -1  11       14.44        4.09      2.97 o 
   4  -1  11       18.07       12.46      4.70 o 
   5  -1  11        1.90        1.79      2.88 o 
   6  -1  11        0.09        2.58      2.60 o 
   7  -1  11        1.39        1.87      2.82 o 
 -12   0  11       27.56       22.00      3.49 o 
 -11   0  11       11.39       20.89      3.95 o 
 -10   0  11       64.94       72.32      5.62 o 
  -9   0  11      211.10      199.93     14.83 o 
  -8   0  11       27.28       23.66      4.00 o 
  -7   0  11       12.35       12.29      5.23 o 
  -6   0  11      228.21      196.16      9.39 o 
  -5   0  11      216.95      214.23      9.85 o 
  -4   0  11       17.36       16.09      5.21 o 
  -3   0  11        3.89        2.70      3.38 o 
  -2   0  11        0.71        2.10      3.17 o 
  -1   0  11       27.85       30.07      3.71 o 
   0   0  11       68.92       74.94      4.57 o 
   1   0  11       99.53      119.96      4.18 o 
   2   0  11        0.13        2.40      2.46 o 
   3   0  11        7.95       14.64      3.20 o 
   4   0  11       21.68       20.82      4.63 o 
   5   0  11        1.35       -0.19      2.81 o 
   6   0  11        0.08        6.71      3.49 o 
   7   0  11        1.58        0.94      2.32 o 
 -12   1  11       16.07       18.31      3.39 o 
 -11   1  11        2.73        4.47      3.57 o 
 -10   1  11       28.57       27.35      4.46 o 
  -9   1  11        8.40       10.54      4.14 o 
  -8   1  11       41.96       29.61      3.60 o 
  -7   1  11       73.26       49.64      4.05 o 
  -6   1  11       10.42        0.81      3.05 o 
  -5   1  11        0.05        1.38      5.39 o 
  -4   1  11       21.03       25.72      6.14 o 
  -3   1  11       44.40       38.23      5.05 o 
  -2   1  11      213.03      197.31      7.37 o 
  -1   1  11       32.01       28.41      3.87 o 
   0   1  11      109.65       98.79      3.85 o 
   1   1  11       68.19       66.03      4.19 o 
   2   1  11       90.34       74.46      4.31 o 
   3   1  11       42.76       36.60      3.86 o 
   4   1  11        2.76        6.55      2.27 o 
   5   1  11       19.16       27.22      4.30 o 
   6   1  11       32.08       50.54      3.92 o 
 -12   2  11      109.12      132.84      5.30 o 
 -11   2  11       22.41       35.79      4.27 o 
 -10   2  11       41.01       37.81      4.59 o 
  -9   2  11       61.25       55.31      5.36 o 
  -8   2  11       41.00       26.31      4.86 o 
  -7   2  11       83.51       55.15      4.08 o 
  -6   2  11      131.41       95.19      4.68 o 
  -5   2  11      308.31      249.33      8.84 o 
  -4   2  11        3.16        4.94      4.99 o 
  -3   2  11      761.41      757.02     15.57 o 
  -2   2  11       89.25       97.54      6.92 o 
  -1   2  11        8.59        6.28      5.14 o 
   0   2  11       67.77       83.23      6.51 o 
   1   2  11       29.49       22.38      5.11 o 
   2   2  11        6.50        4.16      4.12 o 
   3   2  11       16.92       28.16      3.25 o 
   4   2  11        0.53        1.21      2.41 o 
   5   2  11       24.75       30.16      3.85 o 
 -12   3  11        5.76        4.80      3.02 o 
 -11   3  11       24.39       31.80      4.06 o 
 -10   3  11        9.57       10.04      4.01 o 
  -9   3  11       28.16       28.73      5.00 o 
  -8   3  11        3.07        1.32      4.17 o 
  -7   3  11      277.48      330.13      7.17 o 
  -6   3  11       40.89       69.74      4.40 o 
  -5   3  11        0.60        9.25      3.26 o 
  -4   3  11      158.32      127.98      5.25 o 
  -3   3  11      301.71      345.60     23.36 o 
  -2   3  11        4.23        1.57      4.90 o 
  -1   3  11        8.94        5.19      4.64 o 
   0   3  11      148.15      172.40      8.29 o 
   1   3  11        9.67       25.42      5.17 o 
   2   3  11       89.96       68.17      3.88 o 
   3   3  11       19.25       19.24      2.83 o 
   4   3  11        8.29        9.68      2.22 o 
 -12   4  11       15.25       20.21      3.20 o 
 -11   4  11        8.52        6.45      3.49 o 
 -10   4  11        2.12        0.98      3.74 o 
  -9   4  11        3.75        4.54      4.16 o 
  -8   4  11       45.40       40.69      5.22 o 
  -7   4  11      192.49      148.23      7.53 o 
  -6   4  11        2.99        3.16      2.90 o 
  -5   4  11       15.32       23.04      3.51 o 
  -4   4  11      191.12      198.68      6.03 o 
  -3   4  11       30.84       17.65      3.48 o 
  -2   4  11        1.65        8.49      3.39 o 
  -1   4  11        1.91        2.06      3.04 o 
   0   4  11       11.55       14.60      4.41 o 
   1   4  11       18.32       23.41      4.84 o 
   2   4  11        2.69       -0.35      2.43 o 
   3   4  11       11.76       19.13      2.38 o 
 -11   5  11        5.97        7.65      3.24 o 
 -10   5  11        4.76        0.73      3.49 o 
  -9   5  11       13.99       11.91      4.10 o 
  -8   5  11       11.31       19.20      4.38 o 
  -7   5  11       53.78       34.65      4.95 o 
  -6   5  11       11.61        7.72      4.25 o 
  -5   5  11       49.68       38.37      3.49 o 
  -4   5  11       22.24       28.38      3.58 o 
  -3   5  11        1.94        5.34      3.02 o 
  -2   5  11       77.28       68.51      4.05 o 
  -1   5  11       10.98        7.49      2.94 o 
   0   5  11       17.28       19.81      2.93 o 
   1   5  11       71.20       82.88      5.50 o 
   2   5  11        0.35       -1.22      3.18 o 
   3   5  11        5.42        6.94      2.60 o 
 -11   6  11       42.34       52.36      3.66 o 
 -10   6  11        0.03        0.60      3.04 o 
  -9   6  11        2.29        5.03      3.69 o 
  -8   6  11       23.60       26.82      4.31 o 
  -7   6  11       80.86      105.02      6.01 o 
  -6   6  11        8.64       20.74      4.52 o 
  -5   6  11        1.25        7.94      4.04 o 
  -4   6  11       11.39        8.68      2.85 o 
  -3   6  11       16.77       29.15      3.20 o 
  -2   6  11        1.06       -0.66      2.58 o 
  -1   6  11       27.69       28.80      3.86 o 
   0   6  11        6.23        7.48      2.34 o 
   1   6  11        0.03        1.62      3.18 o 
 -10   7  11        0.39       -0.58      2.56 o 
  -9   7  11        2.44       -1.53      2.93 o 
  -8   7  11        9.13        5.58      3.58 o 
  -7   7  11        0.86        0.87      3.52 o 
  -6   7  11       36.25       49.99      4.71 o 
  -5   7  11       19.67       28.30      4.15 o 
  -4   7  11       87.07      104.76      5.60 o 
  -3   7  11        8.06        3.96      2.31 o 
  -2   7  11        1.92        3.20      2.24 o 
  -1   7  11       10.75       11.19      2.20 o 
   0   7  11        0.59        3.03      2.65 o 
  -8   8  11        0.50       -1.91      2.44 o 
  -7   8  11       23.49       24.28      3.37 o 
  -6   8  11       33.41       33.66      3.70 o 
  -5   8  11        0.16        2.86      3.12 o 
  -4   8  11        0.01        1.31      2.96 o 
  -3   8  11        0.67        0.83      2.73 o 
  -2 -13  12        2.81        9.05      1.97 o 
  -1 -13  12        1.98        3.21      2.15 o 
   0 -13  12       12.40        8.36      3.60 o 
   1 -13  12        1.48       14.08      3.66 o 
   2 -13  12        0.01        4.98      3.29 o 
   3 -13  12        0.01       -0.20      1.87 o 
  -4 -12  12        2.91        2.82      2.74 o 
  -3 -12  12       19.12       11.13      2.27 o 
  -2 -12  12        6.88        3.15      2.27 o 
  -1 -12  12       30.60       40.77      4.02 o 
   0 -12  12        1.11        3.94      2.51 o 
   1 -12  12        2.48       12.83      2.67 o 
   2 -12  12       26.80       45.77      3.15 o 
   3 -12  12       24.76       26.58      2.78 o 
   4 -12  12        1.38        0.13      2.07 o 
   5 -12  12        2.69        0.89      2.94 o 
  -6 -11  12       24.29       22.54      2.89 o 
  -5 -11  12        0.01       -0.93      1.99 o 
  -4 -11  12       12.09       14.86      2.98 o 
  -3 -11  12       29.31       39.22      2.49 o 
  -2 -11  12        1.22        4.29      2.76 o 
  -1 -11  12        6.05        5.86      2.82 o 
   0 -11  12        6.62       -0.24      2.92 o 
   1 -11  12        2.50       -0.12      2.83 o 
   2 -11  12       12.56       19.25      3.14 o 
   3 -11  12       21.15       15.57      2.89 o 
   4 -11  12        3.02        9.38      2.60 o 
   5 -11  12        1.36        3.70      3.42 o 
   6 -11  12        4.36        2.45      1.98 o 
  -7 -10  12        5.33        5.10      1.84 o 
  -6 -10  12        0.64       -0.08      2.15 o 
  -5 -10  12       33.03       34.92      2.97 o 
  -4 -10  12        0.98        2.77      2.61 o 
  -3 -10  12       15.74       25.65      2.56 o 
  -2 -10  12       10.63       17.86      3.93 o 
  -1 -10  12        7.03       13.14      4.73 o 
   0 -10  12        7.00       27.79      5.19 o 
   1 -10  12       43.20       76.64      4.23 o 
   2 -10  12       12.93       12.16      3.19 o 
   3 -10  12        0.01        3.38      2.93 o 
   4 -10  12        9.47        1.02      2.63 o 
   5 -10  12        0.42        2.42      3.89 o 
   6 -10  12        0.03        1.50      2.27 o 
  -8  -9  12        1.23        2.53      2.81 o 
  -7  -9  12        0.81        2.60      3.39 o 
  -6  -9  12       28.86       36.22      4.64 o 
  -5  -9  12        0.11       -1.15      4.08 o 
  -4  -9  12      211.60      196.24      8.34 o 
  -3  -9  12       72.66       58.03      4.09 o 
  -2  -9  12        3.08        2.87      3.09 o 
  -1  -9  12      180.08      169.25      8.11 o 
   0  -9  12        0.91       14.65      4.85 o 
   1  -9  12        5.03        2.32      3.14 o 
   2  -9  12       10.69       14.13      3.38 o 
   3  -9  12        2.07        7.37      3.16 o 
   4  -9  12        2.81       -0.19      2.83 o 
   5  -9  12       44.69       37.23      3.22 o 
   6  -9  12        0.13        2.00      2.41 o 
   7  -9  12        6.21       -0.18      2.66 o 
  -9  -8  12       50.47       62.94      3.95 o 
  -8  -8  12        4.43        4.20      3.35 o 
  -7  -8  12       20.46       15.64      4.34 o 
  -6  -8  12       15.53       23.71      4.69 o 
  -5  -8  12        3.40        6.65      4.56 o 
  -4  -8  12       41.37       47.06      5.82 o 
  -3  -8  12      188.69      206.80      6.15 o 
  -2  -8  12       41.55       52.92      5.76 o 
  -1  -8  12        0.13       -1.32      4.35 o 
   0  -8  12        0.94        4.63      3.18 o 
   1  -8  12       12.71       21.67      3.47 o 
   2  -8  12       29.42       38.54      3.93 o 
   3  -8  12        5.88        3.90      3.11 o 
   4  -8  12       69.48       74.00      4.17 o 
   5  -8  12        0.93        1.79      2.74 o 
   6  -8  12        6.41        1.70      2.45 o 
   7  -8  12        7.23       11.70      3.15 o 
 -10  -7  12        0.06        0.23      2.56 o 
  -9  -7  12       11.89       11.24      3.63 o 
  -8  -7  12       14.55       22.31      4.45 o 
  -7  -7  12       72.61       71.17      6.09 o 
  -6  -7  12        1.13        3.27      4.67 o 
  -5  -7  12      144.85      151.89      8.01 o 
  -4  -7  12        8.01        6.75      4.59 o 
  -3  -7  12       33.40       46.52      3.96 o 
  -2  -7  12       37.12       32.70      5.20 o 
  -1  -7  12       11.61        9.65      4.52 o 
   0  -7  12        2.16        3.45      3.09 o 
   1  -7  12       18.86       18.56      3.46 o 
   2  -7  12       26.60       14.83      3.35 o 
   3  -7  12        0.12        1.73      3.13 o 
   4  -7  12       14.95       19.10      2.72 o 
   5  -7  12        3.35        1.76      2.77 o 
   6  -7  12        0.99        0.47      3.53 o 
   7  -7  12        5.82        8.57      3.20 o 
 -10  -6  12       82.70      107.41      5.20 o 
  -9  -6  12        8.77       15.13      4.11 o 
  -8  -6  12       10.53       11.55      4.62 o 
  -7  -6  12       31.93       31.15      5.24 o 
  -6  -6  12        4.04        7.39      4.53 o 
  -5  -6  12        3.91        5.93      4.66 o 
  -4  -6  12       20.47       38.60      5.41 o 
  -3  -6  12       14.54       16.68      4.68 o 
  -2  -6  12        0.18        2.58      4.14 o 
  -1  -6  12       60.04       56.71      4.01 o 
   0  -6  12       16.68       25.06      3.52 o 
   1  -6  12        3.81        8.20      3.23 o 
   2  -6  12        0.65        3.59      2.54 o 
   3  -6  12       16.14       24.07      2.86 o 
   4  -6  12       15.13       14.01      2.60 o 
   5  -6  12        4.83        6.00      2.98 o 
   6  -6  12        0.04        1.26      3.96 o 
   7  -6  12        0.37        2.04      3.01 o 
 -10  -5  12        2.14       10.88      3.72 o 
  -9  -5  12       35.11       40.07      4.88 o 
  -8  -5  12       20.53       16.44      4.58 o 
  -7  -5  12        2.86        2.38      4.27 o 
  -6  -5  12        9.31        3.45      4.19 o 
  -5  -5  12        4.88        8.23      4.38 o 
  -4  -5  12        0.67        0.11      3.99 o 
  -3  -5  12        2.01       -1.29      4.34 o 
  -2  -5  12        3.77        6.25      3.31 o 
  -1  -5  12       21.29       28.87      3.49 o 
   0  -5  12       21.39       18.66      3.37 o 
   1  -5  12        1.22        0.41      3.22 o 
   2  -5  12       60.32       52.21      3.34 o 
   3  -5  12        0.22        1.63      2.50 o 
   4  -5  12        3.04        4.98      2.45 o 
   5  -5  12        3.16        1.90      3.83 o 
   6  -5  12        1.93        2.30      3.72 o 
   7  -5  12        2.19        4.09      3.15 o 
 -11  -4  12        0.43        5.76      3.25 o 
 -10  -4  12        0.83        1.26      3.66 o 
  -9  -4  12       77.76       67.37      5.55 o 
  -8  -4  12        0.92        1.97      4.18 o 
  -7  -4  12        1.07        1.40      4.21 o 
  -6  -4  12       22.67       13.83      4.56 o 
  -5  -4  12        0.28        0.58      4.12 o 
  -4  -4  12       12.82       16.36      4.42 o 
  -3  -4  12      193.42      174.86     14.31 o 
  -2  -4  12        5.41        6.44      3.32 o 
  -1  -4  12        2.97        4.87      2.57 o 
   0  -4  12        5.10        4.07      3.07 o 
   1  -4  12        0.70        1.29      3.02 o 
   2  -4  12      112.76      117.72      4.02 o 
   3  -4  12        2.99        6.32      3.11 o 
   4  -4  12        1.46        4.77      2.75 o 
   5  -4  12       28.36       23.95      4.60 o 
   6  -4  12        0.08        1.66      2.36 o 
   7  -4  12        0.82       -1.04      3.10 o 
 -11  -3  12       92.62      113.76     12.74 o 
 -10  -3  12       54.48       66.78      5.24 o 
  -9  -3  12        1.83        7.76      4.33 o 
  -8  -3  12      118.02      119.99      6.87 o 
  -7  -3  12        2.73        3.48      4.26 o 
  -6  -3  12      329.23      343.95     10.57 o 
  -5  -3  12       65.92       68.41      6.00 o 
  -4  -3  12       94.89      107.56      6.78 o 
  -3  -3  12      370.30      330.17     20.07 o 
  -2  -3  12      122.62      106.48      5.39 o 
  -1  -3  12        6.38        6.35      3.49 o 
   0  -3  12      116.85      112.14      5.09 o 
   1  -3  12       71.54       58.14      6.28 o 
   2  -3  12       19.42        8.85      3.32 o 
   3  -3  12        8.04        8.09      3.40 o 
   4  -3  12        9.75       13.52      3.01 o 
   5  -3  12        1.14       -0.47      2.63 o 
   6  -3  12       10.09       10.98      2.45 o 
   7  -3  12        1.83        2.10      2.79 o 
 -11  -2  12       16.27       28.45      3.70 o 
 -10  -2  12        8.70        1.54      3.52 o 
  -9  -2  12       45.47       59.87      5.40 o 
  -8  -2  12        0.41        1.49      3.99 o 
  -7  -2  12        8.83        9.61      4.31 o 
  -5  -2  12      203.75      136.82      8.37 o 
  -4  -2  12        1.09        7.47      5.78 o 
  -3  -2  12        0.26        2.33      3.40 o 
  -2  -2  12       28.95       20.20      3.76 o 
  -1  -2  12        0.08        1.29      3.45 o 
   0  -2  12        0.51        1.98      3.08 o 
   1  -2  12       24.90       26.00      2.83 o 
   2  -2  12        6.65        0.35      2.91 o 
   3  -2  12       12.54        5.72      3.05 o 
   4  -2  12       12.55        9.40      4.13 o 
   5  -2  12        0.53        4.95      2.65 o 
   6  -2  12        0.75        2.79      2.17 o 
 -11  -1  12       29.86       16.75      3.26 o 
 -10  -1  12        7.59        5.22      4.36 o 
  -9  -1  12      101.45      100.41      6.81 o 
  -8  -1  12       10.69       17.84      5.54 o 
  -7  -1  12      241.49      206.33      9.52 o 
  -6  -1  12       50.55       42.95      6.55 o 
  -5  -1  12       45.25       34.73      6.05 o 
  -4  -1  12      136.83      101.36      8.01 o 
  -3  -1  12       43.08       41.41      4.01 o 
  -2  -1  12       33.72       28.05      3.78 o 
  -1  -1  12        7.76        3.55      3.17 o 
   0  -1  12       11.70       19.95      3.47 o 
   1  -1  12        0.45        0.27      2.48 o 
   2  -1  12       85.98       86.85      3.55 o 
   3  -1  12        4.47        1.19      4.25 o 
   4  -1  12        2.56        3.36      3.80 o 
   5  -1  12        0.75        2.56      2.44 o 
   6  -1  12       11.34       14.76      3.10 o 
 -11   0  12       64.32       77.20      4.45 o 
 -10   0  12        0.19        1.09      3.25 o 
  -9   0  12       40.92       37.58      3.47 o 
  -8   0  12       82.74       73.91      6.45 o 
  -7   0  12        4.53        4.94      5.11 o 
  -6   0  12        2.04        5.22      5.09 o 
  -5   0  12      163.73      159.73      8.95 o 
  -4   0  12        1.04       -0.31      3.12 o 
  -3   0  12      366.42      362.43     15.43 o 
  -2   0  12       55.75       48.59      4.30 o 
  -1   0  12        7.84        5.58      3.36 o 
   0   0  12        6.62        5.61      3.19 o 
   1   0  12      121.23      127.22      5.85 o 
   2   0  12       82.91       77.01      4.08 o 
   3   0  12        0.04        2.47      2.63 o 
   4   0  12        0.43        1.99      2.75 o 
   5   0  12        9.81       19.17      3.70 o 
 -12   1  12       40.10       40.85      3.15 o 
 -11   1  12       13.76       19.11      3.41 o 
 -10   1  12        6.78        9.26      3.48 o 
  -9   1  12       11.61       12.25      2.96 o 
  -8   1  12        4.96        5.90      2.96 o 
  -7   1  12        1.11        5.85      5.18 o 
  -6   1  12        8.59        4.73      4.78 o 
  -5   1  12       47.72       46.51      6.44 o 
  -4   1  12      165.17      143.45      8.05 o 
  -3   1  12      526.11      515.14     13.33 o 
  -2   1  12       45.71       46.85      5.94 o 
  -1   1  12        2.04        1.40      4.59 o 
   0   1  12       12.88       11.19      4.75 o 
   1   1  12       53.65       68.43      5.81 o 
   2   1  12       12.15        6.43      3.93 o 
   3   1  12        3.06        1.72      2.54 o 
   4   1  12        3.93        3.67      3.48 o 
   5   1  12        9.03        7.25      2.96 o 
 -11   2  12       16.18       12.24      3.18 o 
 -10   2  12        0.02        0.41      3.25 o 
  -9   2  12       39.59       43.36      4.69 o 
  -8   2  12       11.84       13.47      3.07 o 
  -7   2  12       97.19      118.06      7.19 o 
  -6   2  12       73.15       58.53      4.08 o 
  -5   2  12      659.17      607.51     13.99 o 
  -4   2  12      505.70      521.40     13.18 o 
  -3   2  12        7.35        8.85      5.32 o 
  -2   2  12       75.75       74.14      6.53 o 
  -1   2  12       13.85       11.80      5.18 o 
   0   2  12        8.37        7.79      4.70 o 
   1   2  12        1.87        3.42      4.16 o 
   2   2  12        7.15       16.15      2.94 o 
   3   2  12       27.12       16.42      2.55 o 
   4   2  12        0.08        3.30      2.97 o 
 -11   3  12       17.37       21.72      3.44 o 
 -10   3  12       52.52       53.81      4.47 o 
  -9   3  12       12.25       13.30      3.95 o 
  -8   3  12       22.78       19.34      4.20 o 
  -7   3  12       12.81       10.65      2.99 o 
  -6   3  12       41.81       51.48      3.77 o 
  -5   3  12       15.97       11.05      3.18 o 
  -4   3  12      106.08      104.10      6.93 o 
  -3   3  12        9.70        5.59      4.54 o 
  -2   3  12       96.94      130.15      7.49 o 
  -1   3  12        0.77       -1.61      4.37 o 
   0   3  12       10.46       19.72      4.53 o 
   1   3  12      110.65      142.10      4.57 o 
   2   3  12        0.03        0.46      2.33 o 
   3   3  12        8.80        8.80      2.03 o 
 -11   4  12        2.85        7.12      2.86 o 
 -10   4  12        0.59        0.08      3.09 o 
  -9   4  12        9.69       11.39      3.62 o 
  -8   4  12        1.68        0.03      3.73 o 
  -7   4  12       36.19       31.98      4.63 o 
  -6   4  12      156.90      148.53     12.83 o 
  -5   4  12        0.04        0.84      2.78 o 
  -4   4  12      123.44      127.55      4.72 o 
  -3   4  12       66.35       75.47      5.32 o 
  -2   4  12        2.18        3.37      4.36 o 
  -1   4  12       48.36       71.14      5.76 o 
   0   4  12        2.36        6.02      4.07 o 
   1   4  12        0.49        4.33      3.48 o 
   2   4  12       10.47       16.07      3.23 o 
 -10   5  12        0.27        1.54      2.78 o 
  -9   5  12       43.62       44.26      4.12 o 
  -8   5  12        0.59        1.58      3.32 o 
  -7   5  12        5.03        6.07      3.78 o 
  -6   5  12      170.87      171.14      6.83 o 
  -5   5  12       29.80       32.94      6.27 o 
  -4   5  12        5.36        4.46      2.56 o 
  -3   5  12        4.22        6.20      2.61 o 
  -2   5  12        4.55        6.26      2.66 o 
  -1   5  12       11.65        7.83      3.68 o 
   0   5  12       11.32       16.21      3.59 o 
   1   5  12        5.90        4.20      2.83 o 
  -9   6  12        0.11        1.05      2.76 o 
  -8   6  12        8.57       10.05      3.22 o 
  -7   6  12        1.85        2.37      3.38 o 
  -6   6  12       24.15       24.49      3.90 o 
  -5   6  12        0.14        1.63      3.30 o 
  -4   6  12        1.55        3.36      2.23 o 
  -3   6  12        2.48        1.12      2.18 o 
  -2   6  12        0.17        0.52      2.03 o 
  -1   6  12       21.63       16.82      3.21 o 
   0   6  12       12.53       15.55      2.83 o 
  -8   7  12        7.32       11.86      2.72 o 
  -7   7  12       12.48       15.63      2.98 o 
  -6   7  12       17.12       10.53      3.05 o 
  -5   7  12       34.42       45.39      3.67 o 
  -4   7  12        6.72        9.07      2.86 o 
   0 -13  13        0.03       -0.97      2.69 o 
   1 -13  13        0.23        2.13      2.67 o 
  -2 -12  13       28.70       13.93      4.49 o 
  -1 -12  13        5.35        1.34      2.13 o 
   0 -12  13       19.52       29.32      4.19 o 
   1 -12  13        0.01        2.34      2.22 o 
   2 -12  13        0.16        0.59      1.65 o 
   3 -12  13       10.32       15.83      2.23 o 
  -5 -11  13        3.49        0.45      2.39 o 
  -4 -11  13        0.72        4.20      2.94 o 
  -3 -11  13        1.21        0.97      2.45 o 
  -2 -11  13       25.57       17.22      2.79 o 
  -1 -11  13        3.56        3.13      2.64 o 
   0 -11  13       12.84       17.80      2.92 o 
   1 -11  13        1.89       -0.71      3.76 o 
   2 -11  13        0.00        1.32      2.45 o 
   3 -11  13        3.98        3.55      2.36 o 
   4 -11  13        7.56        6.19      2.09 o 
   5 -11  13        2.72        1.99      2.56 o 
  -6 -10  13        0.00       -0.11      2.86 o 
  -5 -10  13       13.14       16.77      3.59 o 
  -4 -10  13       10.78        7.98      3.91 o 
  -3 -10  13        5.56        1.34      2.63 o 
  -2 -10  13       56.31       75.21      5.79 o 
  -1 -10  13      185.89      176.29      5.38 o 
   0 -10  13        0.28        3.12      4.35 o 
   1 -10  13        0.71        1.39      2.82 o 
   2 -10  13        0.11        1.12      2.78 o 
   3 -10  13        0.80        3.88      2.65 o 
   4 -10  13        3.56        2.61      1.83 o 
   5 -10  13        0.92        1.13      2.04 o 
  -7  -9  13        0.31        0.08      3.10 o 
  -6  -9  13       30.74       41.60      4.38 o 
  -5  -9  13        0.19        1.15      3.99 o 
  -4  -9  13        0.07        4.45      4.30 o 
  -3  -9  13       82.89       64.33      4.02 o 
  -2  -9  13        3.78       11.36      3.24 o 
  -1  -9  13       72.81       71.33      5.99 o 
   0  -9  13       87.08      104.46      6.80 o 
   1  -9  13       15.03       27.15      4.06 o 
   2  -9  13       13.26        8.48      3.01 o 
   3  -9  13        0.04        3.43      2.76 o 
   4  -9  13        4.25        3.07      2.02 o 
   5  -9  13        0.26        1.08      2.23 o 
  -8  -8  13       92.92      110.52      5.07 o 
  -7  -8  13        0.92        3.46      3.78 o 
  -6  -8  13       25.25       29.65      4.69 o 
  -5  -8  13       57.63       39.83      5.35 o 
  -4  -8  13        0.30        1.37      4.36 o 
  -3  -8  13        0.57        9.21      3.22 o 
  -2  -8  13       23.51       36.16      5.20 o 
  -1  -8  13       32.39       35.81      5.33 o 
   0  -8  13        6.16        6.86      3.08 o 
   1  -8  13        1.72        1.12      3.04 o 
   2  -8  13       61.98       97.66      6.00 o 
   3  -8  13        3.59       16.47      2.49 o 
   4  -8  13        2.65        5.64      2.14 o 
   5  -8  13        8.07       16.22      2.61 o 
   6  -8  13        1.76        2.58      2.78 o 
  -9  -7  13        7.60       12.77      3.30 o 
  -8  -7  13        0.97        6.17      3.58 o 
  -7  -7  13       56.84       75.47      5.62 o 
  -6  -7  13       30.06       20.27      4.77 o 
  -5  -7  13        2.92        6.96      4.43 o 
  -4  -7  13        0.28        1.44      4.43 o 
  -3  -7  13       50.97       73.25      4.89 o 
  -2  -7  13        9.62       19.25      4.92 o 
  -1  -7  13       13.73       16.10      4.94 o 
   0  -7  13       15.28       17.06      3.32 o 
   1  -7  13        3.09        1.46      3.05 o 
   2  -7  13        0.10       -0.97      3.01 o 
   3  -7  13        9.16       17.72      2.54 o 
   4  -7  13        9.47        9.62      2.31 o 
   5  -7  13        0.00        2.65      3.55 o 
   6  -7  13        2.26        4.52      2.94 o 
 -10  -6  13        0.29        2.91      2.73 o 
  -9  -6  13       21.62       24.57      3.82 o 
  -8  -6  13        1.00        3.83      3.93 o 
  -7  -6  13        1.53        2.00      4.18 o 
  -6  -6  13        1.10        5.38      4.46 o 
  -5  -6  13       18.47       14.32      4.61 o 
  -4  -6  13       34.78       31.97      5.21 o 
  -3  -6  13       36.99       30.04      3.05 o 
  -2  -6  13        1.65        3.37      4.26 o 
  -1  -6  13       19.39       20.47      3.37 o 
   0  -6  13        4.92        6.92      3.18 o 
   1  -6  13       30.46       39.29      3.82 o 
   2  -6  13       63.60       51.00      4.06 o 
   3  -6  13        3.21        7.24      2.44 o 
   4  -6  13       10.56        4.87      2.60 o 
   5  -6  13        0.45        2.16      3.35 o 
   6  -6  13        0.44        2.43      3.17 o 
 -10  -5  13        9.58        7.70      3.29 o 
  -9  -5  13        5.53        8.09      3.78 o 
  -8  -5  13      112.16      122.43      6.63 o 
  -7  -5  13        1.29        2.99      4.01 o 
  -6  -5  13        8.69       14.74      4.51 o 
  -5  -5  13        1.65        6.86      4.43 o 
  -4  -5  13        4.34        9.77      4.32 o 
  -3  -5  13        8.64        5.66      2.61 o 
  -2  -5  13       10.79        9.10      3.27 o 
  -1  -5  13       39.96       31.38      5.39 o 
   0  -5  13       54.52       62.74      4.26 o 
   1  -5  13        1.38        6.31      3.40 o 
   2  -5  13      145.13      170.53      8.03 o 
   3  -5  13        9.70        9.57      3.00 o 
   4  -5  13        4.58       12.18      2.78 o 
   5  -5  13       12.72       22.30      5.45 o 
   6  -5  13        6.83        6.88      2.89 o 
 -10  -4  13       21.36       25.79      2.91 o 
  -9  -4  13        0.72        2.19      3.48 o 
  -8  -4  13       31.97       27.63      4.61 o 
  -7  -4  13       14.15       19.47      4.58 o 
  -6  -4  13       73.16       59.57      5.61 o 
  -5  -4  13       68.52       52.41      5.66 o 
  -4  -4  13        2.05        2.07      3.20 o 
  -3  -4  13       51.13       50.68      3.36 o 
  -2  -4  13       19.66       18.48      3.63 o 
  -1  -4  13       36.45       32.36      3.87 o 
   0  -4  13        2.01        5.28      4.68 o 
   1  -4  13      147.96      108.35      7.23 o 
   2  -4  13        4.60       19.19      3.33 o 
   3  -4  13       39.69       39.76      4.41 o 
   4  -4  13        0.98        2.57      2.57 o 
   5  -4  13        0.39        1.66      2.17 o 
   6  -4  13        0.23       -0.54      2.67 o 
 -10  -3  13        1.84        5.24      2.59 o 
  -9  -3  13       34.24       38.48      3.51 o 
  -8  -3  13       69.15       66.03      5.47 o 
  -7  -3  13        7.19       13.04      4.24 o 
  -6  -3  13       43.29       56.73      6.27 o 
  -5  -3  13      214.84      194.35     11.56 o 
  -4  -3  13        0.62        0.86      5.31 o 
  -3  -3  13       42.38       30.03      3.88 o 
  -2  -3  13      145.97      154.20      5.74 o 
  -1  -3  13       16.07       16.41      3.54 o 
   0  -3  13        7.37       12.56      3.31 o 
   1  -3  13       44.91       67.89      6.13 o 
   2  -3  13        7.17        0.37      2.83 o 
   3  -3  13        1.46        1.67      2.80 o 
   4  -3  13        2.62        2.72      3.59 o 
   5  -3  13        8.68        8.40      2.35 o 
   6  -3  13        1.60        5.86      2.49 o 
 -10  -2  13       34.41       47.78      3.89 o 
  -9  -2  13       44.42       47.62      5.49 o 
  -8  -2  13      124.92      128.11      7.71 o 
  -7  -2  13       33.07       25.83      6.09 o 
  -6  -2  13       54.61       38.02      6.13 o 
  -5  -2  13        2.01        1.16      5.63 o 
  -4  -2  13      255.17      246.69      6.82 o 
  -3  -2  13       42.04       19.39      3.85 o 
  -2  -2  13        5.15       12.61      3.55 o 
  -1  -2  13        0.09        1.96      3.16 o 
   0  -2  13        2.20        4.09      3.27 o 
   1  -2  13        5.48       12.60      3.21 o 
   2  -2  13       26.57       54.04      3.73 o 
   3  -2  13        5.25        0.73      3.68 o 
   4  -2  13        2.37        3.69      2.45 o 
   5  -2  13        3.51        4.74      2.17 o 
 -10  -1  13       23.03       22.32      4.20 o 
  -9  -1  13       18.48       24.68      4.75 o 
  -8  -1  13        5.09        3.83      4.65 o 
  -7  -1  13        0.12        3.50      5.11 o 
  -6  -1  13      223.31      192.97      9.09 o 
  -5  -1  13        4.40        3.85      5.64 o 
  -4  -1  13       16.73       15.72      3.59 o 
  -3  -1  13      108.24      117.78      5.63 o 
  -2  -1  13        5.52       17.96      3.71 o 
  -1  -1  13        1.21        1.32      3.33 o 
   0  -1  13       25.93       31.58      6.31 o 
   1  -1  13        2.55        1.92      2.89 o 
   2  -1  13        4.62        5.41      3.80 o 
   3  -1  13       47.86       44.19      4.59 o 
   4  -1  13        1.70        0.54      3.26 o 
   5  -1  13        0.64        1.72      2.55 o 
  -9   0  13        0.39        0.00      4.08 o 
  -8   0  13        3.15        0.04      4.58 o 
  -7   0  13       48.30       45.71      5.88 o 
  -6   0  13       19.81       19.97      5.57 o 
  -5   0  13      115.73      106.45      7.51 o 
  -4   0  13       14.01       14.93      5.32 o 
  -3   0  13        0.76        2.11      3.30 o 
  -2   0  13       71.61       85.42      7.39 o 
  -1   0  13       45.54       64.15      6.14 o 
   0   0  13       21.20       16.89      4.54 o 
   1   0  13        5.83       13.71      4.21 o 
   2   0  13        0.28       -0.28      3.27 o 
   3   0  13        0.92        0.41      3.71 o 
   4   0  13        2.89        2.63      2.99 o 
 -10   1  13       69.58       80.59      4.23 o 
  -9   1  13        8.09        8.74      3.90 o 
  -8   1  13        0.56        1.15      4.37 o 
  -7   1  13        0.80        1.95      4.45 o 
  -6   1  13       25.27       33.21      5.54 o 
  -5   1  13      199.86      215.82      9.09 o 
  -4   1  13       14.96       26.35      5.49 o 
  -3   1  13       42.83       25.32      5.17 o 
  -2   1  13       27.30       17.09      5.16 o 
  -1   1  13       76.81       99.25      6.77 o 
   0   1  13       99.05      113.27      6.50 o 
   1   1  13        6.06       19.09      4.29 o 
   2   1  13        3.97       16.42      3.52 o 
   3   1  13       42.70       41.98      3.99 o 
 -10   2  13       62.98       55.95      3.76 o 
  -9   2  13        8.43       11.23      3.35 o 
  -8   2  13        1.45        1.51      2.52 o 
  -7   2  13        6.20        7.32      4.41 o 
  -6   2  13      126.69      149.49      7.32 o 
  -5   2  13        7.89        5.47      4.46 o 
  -4   2  13       18.11       19.24      5.07 o 
  -3   2  13        5.01       10.94      4.76 o 
  -2   2  13        9.10       18.92      4.92 o 
  -1   2  13       20.74       40.80      5.44 o 
   0   2  13        0.32        5.00      4.03 o 
   1   2  13        5.79        6.58      3.59 o 
   2   2  13        8.93       13.60      2.27 o 
 -10   3  13        0.42        2.77      2.47 o 
  -9   3  13       10.37        8.44      3.10 o 
  -8   3  13        3.95        5.88      3.28 o 
  -7   3  13        7.33        5.34      2.50 o 
  -6   3  13        0.15        1.84      3.95 o 
  -5   3  13       39.66       50.29      5.15 o 
  -4   3  13       31.76       30.05      4.87 o 
  -3   3  13        0.02        0.89      4.11 o 
  -2   3  13       37.27       43.64      5.20 o 
  -1   3  13       14.64       11.86      4.05 o 
   0   3  13        7.15        9.24      3.65 o 
   1   3  13       14.43       19.52      3.18 o 
  -9   4  13        5.81        9.08      2.91 o 
  -8   4  13        3.99        4.47      3.03 o 
  -7   4  13        0.67       -0.55      3.08 o 
  -6   4  13        8.76       10.95      2.53 o 
  -5   4  13        2.39        2.42      2.31 o 
  -4   4  13        6.10        4.91      3.85 o 
  -3   4  13        0.17       -0.77      3.53 o 
  -2   4  13        0.84        0.53      3.64 o 
  -1   4  13        0.25        2.69      3.30 o 
   0   4  13       37.16       42.52      3.96 o 
   1   4  13        0.12        1.91      2.46 o 
  -8   5  13       54.96       51.59      3.48 o 
  -7   5  13       16.54       19.04      3.13 o 
  -6   5  13        1.07        2.67      2.81 o 
  -5   5  13       93.66      115.73     12.33 o 
  -4   5  13       11.52       17.53      3.47 o 
  -3   5  13        3.92        5.21      3.23 o 
  -2   5  13       10.88       14.56      3.24 o 
  -1   5  13        0.59        0.61      2.77 o 
  -1 -12  14        0.28        1.68      2.59 o 
   0 -12  14        5.94       10.46      3.04 o 
   1 -12  14        1.17        5.96      2.82 o 
  -4 -11  14        2.95        5.60      2.52 o 
  -3 -11  14        0.54        0.71      1.84 o 
  -2 -11  14        0.11        0.93      2.11 o 
  -1 -11  14        0.28        0.84      2.28 o 
   0 -11  14        0.01        0.77      2.24 o 
   1 -11  14        1.25        2.42      2.27 o 
   2 -11  14        0.01        5.15      1.66 o 
  -5 -10  14        0.33        2.52      2.90 o 
  -4 -10  14        7.44       12.89      3.56 o 
  -3 -10  14       51.02       50.55      3.14 o 
  -2 -10  14        0.39        2.78      2.55 o 
  -1 -10  14       41.72       53.98      3.46 o 
   0 -10  14       15.87       17.00      2.95 o 
   1 -10  14        2.70       -0.56      2.43 o 
   2 -10  14       31.24       49.99      3.02 o 
   3 -10  14        3.87        6.12      2.18 o 
  -7  -9  14        5.18        2.67      2.55 o 
  -6  -9  14        1.42        2.72      2.20 o 
  -5  -9  14       18.49       30.77      4.18 o 
  -4  -9  14        0.02        1.86      3.73 o 
  -3  -9  14        5.44        7.92      2.75 o 
  -2  -9  14        8.08        8.34      2.92 o 
  -1  -9  14       10.32       12.61      3.41 o 
   0  -9  14       21.27       33.58      4.70 o 
   1  -9  14        1.99        8.28      2.70 o 
   2  -9  14        8.16        9.12      2.72 o 
   3  -9  14        6.90        4.15      2.34 o 
  -8  -8  14       21.21       19.84      2.24 o 
  -7  -8  14       31.56       28.49      3.90 o 
  -6  -8  14        0.01       -1.19      3.42 o 
  -5  -8  14       15.66       23.30      3.87 o 
  -4  -8  14        0.15        2.90      3.93 o 
  -3  -8  14       14.85       25.61      4.27 o 
  -2  -8  14       52.11       46.99      3.74 o 
  -1  -8  14       81.83       85.33      6.20 o 
   0  -8  14        1.57        1.48      2.92 o 
   1  -8  14        4.56       15.96      3.06 o 
   2  -8  14        1.72        0.71      2.71 o 
   3  -8  14        8.19       13.05      3.67 o 
   4  -8  14        0.99       -0.21      1.82 o 
  -8  -7  14       18.74       20.17      2.71 o 
  -7  -7  14        0.55        1.65      3.66 o 
  -6  -7  14       37.81       39.94      4.85 o 
  -5  -7  14       14.46       10.64      3.29 o 
  -4  -7  14        0.33        3.41      3.03 o 
  -3  -7  14        9.99       21.03      3.31 o 
  -2  -7  14       16.65       26.77      3.50 o 
  -1  -7  14        7.72        4.59      4.32 o 
   0  -7  14        3.75        0.52      4.28 o 
   1  -7  14        3.86        2.56      4.36 o 
   2  -7  14       12.41       13.78      4.25 o 
   3  -7  14        2.69        3.48      3.48 o 
   4  -7  14       10.82        9.80      2.15 o 
  -9  -6  14        0.64        0.93      2.23 o 
  -8  -6  14        6.79       12.93      2.83 o 
  -7  -6  14        0.94        6.68      3.92 o 
  -6  -6  14        0.24        0.97      3.14 o 
  -5  -6  14        2.60        9.58      3.29 o 
  -4  -6  14       21.97       18.46      3.34 o 
  -3  -6  14       18.77       16.14      2.69 o 
  -2  -6  14       11.82       11.32      3.17 o 
  -1  -6  14        2.26       12.69      4.75 o 
   0  -6  14        0.70        5.69      4.63 o 
   1  -6  14        2.38        1.62      4.33 o 
   2  -6  14        7.56        8.08      4.26 o 
   3  -6  14       38.15       37.20      2.93 o 
   4  -6  14        5.74        9.24      2.16 o 
   5  -6  14        0.23        3.33      2.48 o 
  -9  -5  14       12.06       20.51      2.99 o 
  -8  -5  14        0.39        2.57      2.83 o 
  -7  -5  14       57.36       68.30      4.05 o 
  -6  -5  14        6.60       14.49      3.35 o 
  -5  -5  14        3.39       13.56      3.45 o 
  -4  -5  14      100.69      121.79      6.34 o 
  -3  -5  14        0.54        1.65      2.48 o 
  -2  -5  14       17.19       15.60      2.69 o 
  -1  -5  14       42.69       33.88      5.42 o 
   0  -5  14       58.40       66.07      6.15 o 
   1  -5  14        1.11        1.58      4.46 o 
   2  -5  14        0.51        1.47      4.00 o 
   3  -5  14       47.76       50.89      3.57 o 
   4  -5  14        0.58        2.54      1.96 o 
 -10  -4  14        0.20        2.42      3.01 o 
  -9  -4  14       38.33       53.80      3.19 o 
  -8  -4  14       32.14       32.67      3.30 o 
  -7  -4  14        0.00        0.95      5.16 o 
  -6  -4  14       25.46       35.49      3.63 o 
  -5  -4  14       29.41       18.02      3.46 o 
  -4  -4  14        1.17        7.35      3.27 o 
  -3  -4  14       64.13       51.31      3.22 o 
  -2  -4  14       32.67       39.14      3.01 o 
  -1  -4  14       51.10       50.44      4.69 o 
   0  -4  14       17.72       17.98      4.84 o 
   1  -4  14       11.77       12.59      4.68 o 
   2  -4  14        0.46        2.46      3.94 o 
   3  -4  14        6.25        8.73      2.51 o 
   4  -4  14        0.25       -0.06      2.05 o 
 -10  -3  14        8.63        7.94      3.33 o 
  -9  -3  14        1.62        1.62      2.39 o 
  -8  -3  14        1.62        4.62      2.74 o 
  -7  -3  14        0.52        7.29      4.95 o 
  -6  -3  14        1.00        1.90      4.98 o 
  -5  -3  14       32.43       41.61      6.41 o 
  -4  -3  14      105.08       88.45      4.59 o 
  -3  -3  14       18.44       10.42      3.42 o 
  -2  -3  14        0.16        3.76      3.23 o 
  -1  -3  14        0.22        3.38      2.94 o 
   0  -3  14        2.21        3.69      2.86 o 
   1  -3  14        0.03        4.45      4.38 o 
   2  -3  14        0.01        4.17      3.91 o 
   3  -3  14       18.37       16.36      3.58 o 
   4  -3  14        0.54        0.11      1.91 o 
 -10  -2  14       28.28       35.21      3.72 o 
  -9  -2  14       24.44       29.77      4.56 o 
  -8  -2  14        5.92       10.14      4.76 o 
  -7  -2  14       56.91       60.50      6.28 o 
  -6  -2  14        2.83        9.02      5.24 o 
  -5  -2  14       15.38       26.76      5.92 o 
  -4  -2  14        3.18        9.55      3.23 o 
  -3  -2  14       50.38       85.27      4.57 o 
  -2  -2  14       24.35       15.12      3.40 o 
  -1  -2  14       27.39       18.68      3.35 o 
   0  -2  14        1.87        1.98      2.94 o 
   1  -2  14       29.53       31.83      4.89 o 
   2  -2  14        8.61       14.29      3.50 o 
   4  -2  14        0.29        0.86      2.59 o 
 -10  -1  14        0.11       -0.22      2.82 o 
  -9  -1  14       40.78       40.76      4.52 o 
  -8  -1  14       12.19       20.45      4.64 o 
  -7  -1  14        3.54        6.89      4.79 o 
  -6  -1  14        0.07        4.07      4.98 o 
  -5  -1  14        6.24        5.45      5.07 o 
  -4  -1  14       33.05       59.21      6.39 o 
  -3  -1  14       45.11       57.62      4.10 o 
  -2  -1  14        6.60       16.80      3.32 o 
  -1  -1  14        8.01       10.44      3.18 o 
   0  -1  14       48.76       46.42      4.80 o 
   1  -1  14        0.79        1.31      3.26 o 
   3  -1  14        0.69        4.31      3.05 o 
  -9   0  14        1.76        1.20      3.38 o 
  -8   0  14        0.06       -2.89      4.01 o 
  -7   0  14       14.06       22.57      4.98 o 
  -6   0  14        0.12        1.85      4.50 o 
  -5   0  14        1.89        2.87      4.87 o 
  -4   0  14      129.65      121.25      7.32 o 
  -3   0  14      105.78       93.70      6.59 o 
  -2   0  14       77.03       70.73      5.83 o 
  -1   0  14        6.25        9.31      4.10 o 
   0   0  14        7.18       15.14      3.97 o 
   1   0  14        1.47       -0.30      3.13 o 
   2   0  14        6.21        5.76      3.29 o 
   3   0  14        1.01        7.94      2.75 o 
  -9   1  14       99.99      104.38      4.72 o 
  -8   1  14       18.04       17.89      3.84 o 
  -7   1  14        2.86        6.16      3.94 o 
  -6   1  14        1.77        6.51      4.18 o 
  -5   1  14        0.08        1.68      4.29 o 
  -4   1  14        3.38        5.40      4.64 o 
  -3   1  14        5.34        4.85      4.58 o 
  -2   1  14      138.86      168.31      7.36 o 
  -1   1  14       40.71       46.86      4.82 o 
   0   1  14        0.92        1.76      3.36 o 
   1   1  14       77.34       99.27      3.35 o 
   2   1  14        3.95        4.33      2.58 o 
  -8   2  14       36.27       44.98      3.84 o 
  -7   2  14        0.59        1.23      3.46 o 
  -6   2  14        0.04        1.64      3.71 o 
  -5   2  14        9.54       10.15      4.21 o 
  -4   2  14        7.35       12.88      4.15 o 
  -3   2  14        2.40        4.94      4.02 o 
  -2   2  14       39.49       69.59      5.37 o 
  -1   2  14        2.80        2.46      3.43 o 
   0   2  14       14.12       20.01      2.30 o 
   1   2  14        0.14        1.04      2.42 o 
  -7   3  14       31.78       47.51      3.83 o 
  -6   3  14       22.98       20.66      3.64 o 
  -5   3  14       53.24       57.81      4.53 o 
  -4   3  14       85.13      101.03      5.38 o 
  -3   3  14       23.73       33.60      4.10 o 
  -2   3  14        0.35        1.80      3.40 o 
  -1   3  14        3.69        2.85      3.06 o 
   0   3  14        5.77        4.53      2.73 o 
  -6   4  14       18.12       27.99      3.13 o 
  -5   4  14       21.01       26.10      3.32 o 
  -4   4  14        0.63       -0.64      2.80 o 
  -3   4  14        0.06        0.60      2.78 o 
  -2   4  14        7.65        7.20      2.72 o 
   0 -11  15        1.88        4.51      2.63 o 
  -4 -10  15        6.37        5.05      2.68 o 
  -3 -10  15       20.82       11.32      3.29 o 
  -2 -10  15        0.91        1.46      2.08 o 
  -1 -10  15       12.03        4.78      2.30 o 
   0 -10  15        5.15        7.45      2.33 o 
   1 -10  15        0.19        2.33      2.10 o 
   2 -10  15       14.49        6.67      2.72 o 
  -6  -9  15       13.93       14.58      2.73 o 
  -5  -9  15        0.50        1.76      3.03 o 
  -4  -9  15       10.92       16.22      3.63 o 
  -3  -9  15        3.72        5.50      2.24 o 
  -2  -9  15       49.71       77.00      3.48 o 
  -1  -9  15       29.79       41.61      3.16 o 
   0  -9  15        2.97        7.37      2.54 o 
   1  -9  15        8.55       17.81      3.60 o 
   2  -9  15        1.27       -0.79      2.87 o 
  -7  -8  15        9.46       10.00      2.65 o 
  -6  -8  15       14.98       12.32      2.39 o 
  -5  -8  15        0.02        0.54      2.32 o 
  -4  -8  15       11.26       19.83      4.17 o 
  -3  -8  15       20.53       19.59      2.76 o 
  -2  -8  15       17.33       13.21      2.73 o 
  -1  -8  15        0.45        3.27      2.69 o 
   0  -8  15        0.05        0.81      2.58 o 
   1  -8  15        0.06        1.68      3.37 o 
   2  -8  15       22.78       28.66      3.79 o 
  -7  -7  15       12.96       14.56      2.55 o 
  -6  -7  15        7.87        9.37      2.57 o 
  -5  -7  15        2.32        4.01      2.64 o 
  -4  -7  15       22.76       24.05      3.40 o 
  -3  -7  15        1.22        0.54      2.56 o 
  -2  -7  15        0.54        0.50      2.66 o 
  -1  -7  15        8.01        9.04      2.83 o 
   0  -7  15        2.88        3.54      3.92 o 
   1  -7  15        3.00        3.13      3.71 o 
   2  -7  15        8.91       14.86      3.56 o 
   3  -7  15        1.20        2.42      2.58 o 
  -8  -6  15        1.18        1.03      2.00 o 
  -7  -6  15        0.04        3.54      2.41 o 
  -6  -6  15        1.92        2.08      2.60 o 
  -5  -6  15        0.09        2.46      2.70 o 
  -4  -6  15       11.34        9.39      2.94 o 
  -3  -6  15        0.85        3.21      2.23 o 
  -2  -6  15        0.38        2.46      2.77 o 
  -1  -6  15        2.51        2.05      2.69 o 
   0  -6  15        1.21        8.43      3.97 o 
   1  -6  15        9.76        6.35      3.78 o 
   2  -6  15        0.41        0.60      3.29 o 
   3  -6  15       17.73        5.89      2.75 o 
  -8  -5  15       13.32       15.90      2.89 o 
  -7  -5  15       22.21       25.19      2.95 o 
  -6  -5  15        5.70        3.53      2.65 o 
  -5  -5  15       22.26       22.59      3.19 o 
  -4  -5  15        6.82        8.30      2.85 o 
  -3  -5  15       33.19       29.65      2.63 o 
  -2  -5  15       21.72       25.31      2.50 o 
  -1  -5  15        2.12        2.70      2.66 o 
   0  -5  15        0.55       -0.29      3.82 o 
   1  -5  15        4.47       12.71      4.13 o 
   2  -5  15        4.19        8.50      3.54 o 
   3  -5  15        3.35        4.34      2.36 o 
  -9  -4  15        3.10        1.65      3.01 o 
  -8  -4  15       61.54       69.21      3.85 o 
  -7  -4  15        3.65        2.57      2.55 o 
  -6  -4  15       15.86       15.84      2.89 o 
  -5  -4  15       54.37       58.88      5.59 o 
  -4  -4  15       10.73       12.14      4.63 o 
  -3  -4  15        6.41        5.07      2.88 o 
  -2  -4  15       30.68       42.31      4.35 o 
  -1  -4  15       21.49       25.14      4.72 o 
   0  -4  15       18.46       21.56      4.52 o 
   1  -4  15       24.69       25.86      4.13 o 
   3  -4  15        0.64        0.46      2.40 o 
  -9  -3  15       26.75       28.33      3.72 o 
  -8  -3  15        4.22       10.68      4.03 o 
  -7  -3  15        3.62        6.17      4.49 o 
  -6  -3  15       20.62       24.08      4.92 o 
  -5  -3  15       20.69       34.30      5.20 o 
  -4  -3  15        2.41        3.30      2.88 o 
  -3  -3  15       57.40       51.24      3.64 o 
  -2  -3  15        2.54        1.92      2.77 o 
  -1  -3  15        0.03        3.21      2.64 o 
   0  -3  15       10.35       13.83      4.21 o 
   3  -3  15        2.36        1.94      2.40 o 
  -9  -2  15       29.74       33.02      3.68 o 
  -8  -2  15        0.41       -0.32      3.70 o 
  -7  -2  15        1.63        3.91      4.17 o 
  -6  -2  15       31.13       33.96      5.15 o 
  -5  -2  15       20.65       31.03      5.06 o 
  -4  -2  15       17.70       34.25      5.26 o 
  -3  -2  15        0.43        2.73      2.75 o 
  -2  -2  15       23.06       15.90      2.99 o 
  -1  -2  15        0.99       -2.28      3.50 o 
   0  -2  15        6.43        7.28      3.13 o 
  -9  -1  15       21.16       27.88      3.31 o 
  -8  -1  15       56.83       62.61      4.63 o 
  -7  -1  15        8.63        9.31      3.99 o 
  -6  -1  15       11.03       14.39      4.43 o 
  -5  -1  15        2.68        5.29      4.42 o 
  -4  -1  15        0.28        1.13      4.16 o 
  -3  -1  15        0.09        1.73      3.97 o 
  -2  -1  15        4.88        3.70      3.91 o 
  -1  -1  15        1.57        0.81      3.34 o 
   0  -1  15        0.01        0.69      2.99 o 
   2  -1  15       11.39       22.89      2.93 o 
  -8   0  15        0.76        7.10      3.23 o 
  -7   0  15        1.84        2.49      3.63 o 
  -6   0  15        8.23       10.64      4.07 o 
  -5   0  15        2.14        4.71      3.84 o 
  -4   0  15        2.05        3.70      3.99 o 
  -3   0  15        0.69        0.25      3.91 o 
  -2   0  15       51.22       57.59      4.86 o 
  -1   0  15        0.27        0.31      3.18 o 
   0   0  15       17.56       25.24      3.26 o 
   1   0  15       27.22       27.36      3.04 o 
  -8   1  15       42.99       37.79      3.38 o 
  -7   1  15        0.03       -0.79      3.02 o 
  -6   1  15        5.17        6.97      3.57 o 
  -5   1  15       21.24       36.87      4.21 o 
  -4   1  15        0.52        1.33      3.47 o 
  -3   1  15       48.71       35.31      4.16 o 
  -2   1  15       59.84       63.39      4.48 o 
  -1   1  15        3.48        7.24      3.08 o 
  -7   2  15        1.09        0.82      2.63 o 
  -6   2  15        8.28       12.18      3.09 o 
  -5   2  15        0.73        0.87      3.04 o 
  -4   2  15        0.02        1.31      3.17 o 
  -3   2  15       33.62       46.04      3.88 o 
  -2   2  15        0.51       -0.08      2.66 o 
  -5   3  15        4.85        3.77      2.50 o 
  -4   3  15       19.40       20.13      2.88 o 
  -3  -9  16        6.79        0.61      2.59 o 
  -2  -9  16        1.24        1.96      2.68 o 
  -1  -9  16        4.87        4.24      1.89 o 
  -5  -8  16        0.11        0.99      2.51 o 
  -4  -8  16        1.55        3.57      2.77 o 
  -3  -8  16        3.57        0.34      1.88 o 
  -2  -8  16        3.38        2.53      2.40 o 
  -1  -8  16        0.76        1.67      2.02 o 
   0  -8  16        0.25       -1.08      1.94 o 
   1  -8  16        0.19        4.71      2.57 o 
  -5  -7  16        7.62        8.46      2.96 o 
  -4  -7  16        0.18        0.88      3.04 o 
  -3  -7  16        5.16        7.92      2.19 o 
  -2  -7  16        0.02        0.80      2.17 o 
  -1  -7  16        6.94        6.09      2.20 o 
   0  -7  16        0.93        0.41      1.97 o 
   1  -7  16        0.79        0.09      2.74 o 
  -6  -6  16       15.21       18.60      2.19 o 
  -5  -6  16        0.24       -1.28      2.10 o 
  -4  -6  16        1.32        0.21      2.15 o 
  -3  -6  16        1.92       -0.66      2.13 o 
  -2  -6  16        6.91       13.06      2.37 o 
  -1  -6  16       12.92       13.61      2.30 o 
   0  -6  16        0.48        2.87      3.13 o 
   1  -6  16        5.42        4.55      2.76 o 
  -7  -5  16       17.44       16.64      3.24 o 
  -6  -5  16       14.22       20.24      3.55 o 
  -5  -5  16        1.12        1.48      3.38 o 
  -4  -5  16        1.77       -0.94      3.26 o 
  -3  -5  16       20.54       10.24      2.36 o 
  -2  -5  16        7.05        4.89      3.42 o 
  -1  -5  16        2.05        7.05      3.52 o 
   0  -5  16        4.12        5.24      3.26 o 
  -7  -4  16       16.72       15.42      3.52 o 
  -6  -4  16        1.32       -1.07      3.61 o 
  -5  -4  16       52.62       62.63      4.68 o 
  -4  -4  16       10.24       21.07      3.96 o 
  -3  -4  16        7.68       16.05      3.12 o 
  -2  -4  16       17.34       10.26      2.36 o 
  -1  -4  16        0.83        6.82      3.42 o 
  -7  -3  16        1.06        1.19      3.33 o 
  -6  -3  16        0.03        2.88      3.67 o 
  -5  -3  16       24.01       29.80      4.07 o 
  -4  -3  16        1.60        2.83      3.53 o 
  -3  -3  16       10.47       17.94      3.64 o 
  -2  -3  16        7.94        9.86      3.08 o 
  -7  -2  16        0.98        1.36      3.18 o 
  -6  -2  16       10.70       18.54      3.78 o 
  -5  -2  16        3.49        5.18      3.55 o 
  -4  -2  16       14.50       19.62      3.69 o 
  -3  -2  16       19.75       21.56      3.68 o 
  -2  -2  16        0.98        0.19      2.92 o 
  -1  -2  16        1.38       -2.33      2.33 o 
  -7  -1  16       40.30       52.38      3.76 o 
  -6  -1  16        1.26        2.42      3.02 o 
  -5  -1  16       15.37       23.83      3.78 o 
  -4  -1  16        1.80        3.26      3.23 o 
  -3  -1  16        0.33        0.33      2.98 o 
  -2  -1  16        8.07        0.21      2.74 o 
  -6   0  16        0.08        0.86      2.65 o 
  -5   0  16        0.15        0.22      2.85 o 
  -4   0  16       13.68        9.35      2.99 o 
  -3   0  16        8.21       11.08      2.96 o 
                                                 
